# Supplementary material for: Transcriptomic, proteomic and ultrastructural studies on salinity-tolerant Aedes aegypti in the context of rising sea levels and arboviral disease epidemiology
Source: BMC Genomics. 2021 Apr 9;22:253. doi: 10.1186/s12864-021-07564-8 (PMC8034070; doi:10.1186/s12864-021-07564-8)
Supplement: Supplementary file 1 — Additional file 1. Complete RNA-seq analysis. This table shows all 30,485 transcripts identified in gut, anal papilla and carcass, in BW and FW Ae. aegypti arranged in descending order of FC in carcass. [file 12864_2021_7564_MOESM1_ESM.xlsx]

## Sheet: Sorted on FC C high to low
COMPLETE RNA-SEQ ANALYSIS
ID	G FW	G BW	FC G	AP FW	AP BW	FC AP	C FW	C BW	FC C	Description	Cuticle Proteomics
AAEL026726-RA	10.16	1.92	0.19	30.76	9.54	0.31	0.11	613.54	5577.64	CP 16.5-like	No
AAEL020618-RA	3.96	3.58	0.9	27.32	8.29	0.3	0.11	400.96	3645.09	CP 16.5-like	No
AAEL005656-RB	0.12	0.09	0.75	0.1	0.39	3.9	0.11	264.35	2403.18	myosin heavy chain, cytoplasmic or smooth muscle	No
AAEL027804-RA	0.74	42.46	57.38	1.28	247.97	193.73	0.11	258.77	2352.45	pseudogene	No
AAEL005656-RA	0.12	0.17	1.42	0.1	0.46	4.6	0.11	256.5	2331.82	myosin heavy chain, cytoplasmic or smooth muscle	No
AAEL004751-RA	0.5	59.06	118.12	1.38	192.53	139.51	0.11	246.66	2242.36	CPR RR2 family	No
AAEL004745-RA	2.6	134.62	51.78	3.05	431.36	141.43	0.32	566.97	1771.78	CPR RR2 family	No
AAEL020011-RA	1.98	0.09	0.05	11.6	0.86	0.07	0.11	188.04	1709.45	CPR RR2 family	BW&FW
AAEL004758-RA	5.33	30.84	5.79	0.69	112.74	163.39	0.11	177.52	1613.82	CPR RR2 family	No
AAEL020011-RB	0.87	0.09	0.1	11.6	0.92	0.08	0.11	157.03	1427.55	CPR RR2 family	BW&FW
AAEL009807-RA	6.44	0.09	0.01	9.04	1.18	0.13	0.11	151.71	1379.18	CPR RR2 family	BW&FW
AAEL013031-RB	0.12	0.09	0.75	0.79	1.32	1.67	0.11	130.21	1183.73	CPR RR2 family	No
AAEL027405-RA	2.85	39.66	13.92	6.39	1.51	0.24	0.11	120.03	1091.18	vitelline membrane protein Vm26Ab-like [Aedes aegypti]	No
AAEL019994-RA	0.62	24.81	40.02	0.98	93.73	95.64	0.11	91.36	830.55	CPR RR2 family	No
AAEL003272-RA	3.1	0.09	0.03	0.79	0.2	0.25	0.11	85.43	776.64	CPR RR1 family	No
AAEL009801-RB	25.27	2.62	0.1	46.59	23.22	0.5	2.15	1522.22	708.01	CPR RR2 family	BW&FW
AAEL020117-RA	1.49	0.26	0.17	1.97	0.13	0.07	0.11	70.46	640.55	uncharacterised protein	No
AAEL027675-RA	0.87	0.17	0.2	0.1	16.18	161.8	0.11	68.73	624.82	uncharacterised protein	No
AAEL004746-RA	4.58	203.73	44.48	2.36	634.6	268.9	1.18	699.51	592.81	CPR RR2 family	No
AAEL004590-RA	0.12	0.09	0.75	0.1	0.26	2.6	0.11	64.61	587.36	uncharacterised protein	No
AAEL019993-RA	2.35	53.81	22.9	1.38	190.88	138.32	0.32	185.64	580.13	CPR RR2 family	No
AAEL004275-RA	0.25	0.09	0.36	0.1	0.13	1.3	0.11	59.09	537.18	Osiris protein 8 in Agam	No
AAEL017542-RB	0.74	46.56	62.92	4.32	0.79	0.18	0.22	94.75	430.68	CP CPLCX	No
AAEL020856-RA	3.1	3.06	0.99	1.38	0.2	0.14	0.11	43.25	393.18	uncharacterised protein	No
AAEL004769-RA	1.61	5.33	3.31	1.08	38.87	35.99	0.54	196.22	363.37	CPR RR2 family	No
AAEL009784-RA	14	7.34	0.52	69.69	21.9	0.31	4.63	1626.12	351.21	CPR RR2 family	BW&FW
AAEL007542-RA	0.12	0.26	2.17	0.39	1.12	2.87	0.11	36.93	335.73	glutamate decarboxylase	No
AAEL004749-RA	2.11	39.92	18.92	0.49	97.35	198.67	0.32	101.4	316.88	CPR RR2 family	No
AAEL026689-RA	0.12	0.35	2.92	0.1	0.53	5.3	0.22	55.56	252.55	lncRNA	No
AAEL007465-RB	0.12	1.31	10.92	0.29	15.79	54.45	0.11	25.55	232.27	Possible smooth muscle protein	No
AAEL013829-RA	0.99	0.35	0.35	0.2	0.66	3.3	0.54	121.5	225	CPR RR2 family	No
AAEL009790-RA	0.12	0.09	0.75	2.65	0.07	0.03	0.11	24.49	222.64	CPR RR2 family	BW&FW
AAEL007465-RD	0.12	1.66	13.83	0.1	14.8	148	0.11	24.42	222	muscle protein titin	No
AAEL007465-RC	0.12	2.1	17.5	0.1	15.52	155.2	0.11	23.49	213.55	Possible smooth muscle protein	No
AAEL004776-RA	1.86	28.83	15.5	0.98	131.81	134.5	0.97	203.01	209.29	CPR RR2 family	No
AAEL020127-RA	0.12	0.09	0.75	0.39	0.2	0.51	0.11	23.02	209.27	glucose dehyrogenase	No
AAEL004762-RA	0.74	29.79	40.26	0.49	36.44	74.37	0.11	22.16	201.45	CPR RR2 family	BW&FW
AAEL001951-RA	0.87	1.22	1.4	2.56	2.7	1.05	0.86	163.22	189.79	cytoplasmic actin	No
AAEL004780-RA	10.16	22.54	2.22	10.81	163.19	15.1	5.16	958.41	185.74	CPR RR2 family	BW&FW
AAEL004770-RB	1.24	211.67	170.7	0.39	542.71	1391.56	0.86	158.36	184.14	CPR RR2 family	No
AAEL024662-RA	0.12	8.3	69.17	0.2	0.13	0.65	0.11	19.83	180.27	CP 16.5-like	No
AAEL011642-RB	2.23	0.09	0.04	1.67	0.59	0.35	1.29	231.62	179.55	CPR RR2	No
AAEL014768-RC	0.12	6.12	51	0.29	16.71	57.62	0.11	19.3	175.45	glutamate synthase	No
AAEL021701-RA	0.5	1.57	3.14	0.59	0.07	0.12	0.11	19.23	174.82	CP 38-like	No
AAEL009723-RB	0.12	3.23	26.92	0.39	17.76	45.54	0.11	18.76	170.55	fibrinogen/fibronectin like protein	No
AAEL016992-RC	0.12	5.94	49.5	0.2	29.27	146.35	0.11	18.43	167.55	Laccase-like multicopper oxidase	No
AAEL008717-RB	0.25	148.34	593.36	3.44	542.85	157.81	1.4	231.02	165.01	golgin family	BW&FW
AAEL009790-RB	0.12	0.09	0.75	2.06	0.07	0.03	0.11	16.63	151.18	CPR RR2 family	BW&FW
AAEL009790-RC	0.12	0.09	0.75	2.16	0.2	0.09	0.11	16.37	148.82	CPR RR2 family	No
AAEL023335-RA	0.12	4.11	34.25	0.2	5.85	29.25	0.11	16.1	146.36	fem -1 homologue	No
AAEL015163-RA	27.87	6.29	0.23	53.86	22.63	0.42	12.05	1724.76	143.13	CPR RR2 family	BW&FW
AAEL001710-RB	0.5	5.07	10.14	0.39	13.48	34.56	0.11	15.5	140.91	cytoskeletal protein	No
AAEL025080-RA	0.12	1.4	11.67	2.95	2.83	0.96	0.11	15.37	139.73	glycine-rich structural protein	No
AAEL008125-RA	0.87	4.89	5.62	0.79	8.22	10.41	0.86	119.04	138.42	fatty acyl-CoA reductase	No
AAEL004728-RA	0.12	0.26	2.17	0.1	0.13	1.3	0.11	15.17	137.91	homocysteine S-methyltransferase	No
AAEL023745-RA	0.12	4.72	39.33	0.1	20.13	201.3	0.22	30.14	137	notch homologue membrane protein	No
AAEL017293-RA	15.48	9.35	0.6	24.28	12.5	0.51	6.02	820.74	136.34	CPR RR2	BW&FW
AAEL017987-RG	0.5	13.54	27.08	3.24	13.48	4.16	0.22	29.74	135.18	extensin-like protein	BW&FW
AAEL024567-RA	0.12	6.29	52.42	0.1	8.75	87.5	0.11	14.84	134.91	uncharacterised protein	No
AAEL026388-RA	0.99	7.08	7.15	1.08	2.83	2.62	0.11	14.11	128.27	CP 38-like	No
AAEL010338-RA	0.12	0.09	0.75	0.1	0.07	0.7	0.11	13.97	127	uncharacterised extracellular protein	No
AAEL027162-RA	0.12	11.62	96.83	0.29	0.2	0.69	0.11	13.71	124.64	CP 16.5-like	No
AAEL008767-RA	0.12	1.22	10.17	1.28	0.13	0.1	0.11	13.57	123.36	serine protease	No
AAEL000834-RC	0.12	3.06	25.5	0.1	1.58	15.8	0.11	12.84	116.73	monooxygenase	BW only
AAEL004987-RA	0.12	1.66	13.83	0.2	5.85	29.25	0.11	12.64	114.91	haemolymph juvenile hormone binding protein	No
AAEL019704-RA	0.12	3.67	30.58	0.2	6.45	32.25	0.11	12.58	114.36	frizzled 2 transmembrane receptor	No
AAEL019977-RC	0.37	9.87	26.68	0.1	9.73	97.3	0.11	12.38	112.55	Rho guanyl nucleotide exchange factor	No
AAEL002228-RA	0.12	1.14	9.5	0.29	2.17	7.48	0.11	12.38	112.55	fatty acid synthase	No
AAEL001951-RB	0.62	2.62	4.23	3.54	3.03	0.86	1.4	152.04	108.6	cytoplasmic actin	No
AAEL027975-RA	0.99	20.18	20.38	1.87	46.37	24.8	0.54	58.49	108.31	CPR RR2 family	No
AAEL019932-RB	0.12	3.06	25.5	0.1	6.25	62.5	0.11	10.65	96.82	protein_coding
AAEL017987-RH	0.25	15.64	62.56	3.64	14.21	3.9	0.32	30.94	96.69	protein_coding
AAEL002092-RA	0.25	0.7	2.8	0.2	1.78	8.9	0.11	10.58	96.18	cuticle protein, putativeprotein_coding
AAEL027079-RA	1.36	9	6.62	0.29	0.13	0.45	0.11	10.11	91.91	protein_coding
AAEL018334-RD	0.12	3.06	25.5	0.29	16.18	55.79	0.11	10.05	91.36	protein_coding
AAEL001330-RA	0.12	0.52	4.33	0.2	0.07	0.35	0.11	9.98	90.73	zinc metalloproteinaseprotein_coding
AAEL009070-RB	0.12	10.13	84.42	0.69	17.04	24.7	0.32	28.68	89.63	protein_coding
AAEL007505-RB	0.25	0.87	3.48	0.1	2.63	26.3	0.11	9.85	89.55	iroquois-class homeodomain protein irxprotein_coding
AAEL025917-RA	0.37	1.14	3.08	0.29	0.07	0.24	0.11	9.78	88.91	protein_coding
AAEL026536-RA	0.62	3.49	5.63	0.2	7.96	39.8	0.11	9.71	88.27	protein_coding
AAEL025911-RB	0.12	2.8	23.33	0.1	7.3	73	0.11	9.65	87.73	protein_coding
AAEL018320-RA	0.12	1.92	16	0.1	11.71	117.1	0.11	9.58	87.09	protein_coding
AAEL018334-RB	0.12	2.8	23.33	0.29	16.44	56.69	0.11	9.12	82.91	protein_coding
AAEL004298-RA	0.12	0.09	0.75	0.1	0.07	0.7	0.11	8.98	81.64	Osiris, putativeprotein_coding
AAEL006442-RA	0.12	1.31	10.92	0.29	4.47	15.41	0.11	8.92	81.09	protein_coding
AAEL025665-RA	0.12	1.92	16	0.1	7.56	75.6	0.11	8.85	80.45	protein_coding
AAEL018320-RC	0.12	2.01	16.75	0.2	8.88	44.4	0.11	8.85	80.45	protein_coding
AAEL009723-RC	0.12	3.06	25.5	0.49	18.29	37.33	0.22	17.57	79.86	fibrinogen and fibronectinprotein_coding
AAEL007442-RC	0.12	4.11	34.25	0.1	7.96	79.6	0.11	8.72	79.27	F-box/leucine rich repeat proteinprotein_coding
AAEL019843-RD	0.12	6.38	53.17	0.2	5.99	29.95	0.11	8.65	78.64	protein_coding
AAEL024332-RC	0.12	2.18	18.17	0.2	4.34	21.7	0.11	8.38	76.18	protein_coding
AAEL024834-RA	0.62	9.87	15.92	0.29	0.33	1.14	0.11	8.32	75.64	protein_coding
AAEL000878-RA	0.99	6.64	6.71	14.55	25.85	1.78	0.54	40.45	74.91	cuticle protein, putativeprotein_coding
AAEL019529-RG	0.12	3.14	26.17	0.1	4.14	41.4	0.11	8.18	74.36	protein_coding
AAEL004292-RA	0.12	0.44	3.67	5.11	3.68	0.72	2.9	213.39	73.58	protein_coding
AAEL019778-RA	0.12	3.14	26.17	0.1	7.96	79.6	0.22	16.1	73.18	protein_coding
AAEL007442-RB	0.12	3.67	30.58	0.1	7.5	75	0.11	8.05	73.18	F-box/leucine rich repeat proteinprotein_coding
AAEL021263-RA	0.12	2.45	20.42	0.1	5.2	52	0.11	8.05	73.18	protein_coding
AAEL024332-RA	0.12	2.27	18.92	0.1	3.75	37.5	0.11	7.98	72.55	protein_coding
AAEL022076-RA	0.25	2.01	8.04	1.28	10.98	8.58	0.11	7.98	72.55	protein_coding
AAEL029005-RA	0.5	7.08	14.16	12.38	13.55	1.09	0.22	15.84	72	protein_coding
AAEL022441-RA	0.12	2.18	18.17	0.29	7.3	25.17	0.11	7.85	71.36	protein_coding
AAEL024914-RA	0.25	0.44	1.76	3.54	13.75	3.88	0.75	53.1	70.8	Putative synaptic vesicle transporter svopprotein_coding
AAEL021134-RB	1.11	16.42	14.79	0.98	24.53	25.03	0.32	22.49	70.28	protein_coding
AAEL017572-RA	0.25	4.11	16.44	0.1	3.55	35.5	0.11	7.65	69.55	protein_coding
AAEL023702-RA	0.12	3.32	27.67	0.29	4.74	16.34	0.11	7.59	69	lncRNA
AAEL024012-RA	4.46	1.75	0.39	25.46	16.38	0.64	3.66	251.25	68.65	protein_coding
AAEL000834-RB	0.12	2.27	18.92	0.29	2.57	8.86	0.22	14.97	68.05	dimethylaniline monooxygenaseprotein_coding
AAEL008746-RA	1.73	1.49	0.86	19.56	15.59	0.8	1.4	94.75	67.68	protein_coding
AAEL028233-RA	1.98	113.13	57.14	2.06	5.46	2.65	1.61	108.79	67.57	protein_coding
AAEL012583-RD	0.12	4.11	34.25	0.1	6.77	67.7	0.11	7.39	67.18	tuberinnontranslating_CDS
AAEL002997-RB	0.12	3.84	32	0.29	5.99	20.66	0.11	7.39	67.18	CLIPD3: Clip-Domain Serine Protease family D.protein_coding
AAEL022704-RB	0.12	0.26	2.17	2.06	0.59	0.29	0.11	7.39	67.18	protein_coding
AAEL012583-RB	0.12	3.76	31.33	0.29	5.85	20.17	0.11	7.25	65.91	tuberinnontranslating_CDS
AAEL005238-RB	0.5	10.13	20.26	0.39	22.76	58.36	0.43	28.01	65.14	mck1protein_coding
AAEL013135-RA	0.12	1.4	11.67	0.1	4.74	47.4	0.11	7.12	64.73	chromodomain helicase DNA binding proteinprotein_coding
AAEL001478-RB	0.12	8.47	70.58	0.1	4.14	41.4	0.11	7.12	64.73	bile acid beta-glucosidase, putativeprotein_coding
AAEL027495-RA	0.5	1.75	3.5	0.39	2.63	6.74	0.11	7.12	64.73	protein_coding
AAEL021915-RA	0.12	3.58	29.83	0.29	16.51	56.93	0.11	7.05	64.09	protein_coding
AAEL005336-RA	0.37	0.7	1.89	0.1	1.38	13.8	0.11	7.05	64.09	d-3-phosphoglycerate dehydrogenaseprotein_coding
AAEL009803-RA	0.25	0.09	0.36	2.85	0.39	0.14	0.43	27.35	63.6	phaF protein, putativeprotein_coding
AAEL010854-RE	0.12	2.88	24	0.29	7.7	26.55	0.11	6.99	63.55	ubiquitin specific protease 2,protein_coding
AAEL023125-RB	0.25	1.14	4.56	0.49	2.7	5.51	0.11	6.99	63.55	protein_coding
AAEL023125-RA	0.12	0.87	7.25	0.59	2.63	4.46	0.11	6.99	63.55	nontranslating_CDS
AAEL013969-RD	0.12	2.36	19.67	0.1	7.83	78.3	0.11	6.85	62.27	protein_coding
AAEL001939-RC	0.12	2.01	16.75	0.2	5.06	25.3	0.11	6.79	61.73	nontranslating_CDS
AAEL026093-RB	0.25	1.05	4.2	9.83	4.01	0.41	0.22	13.51	61.41	protein_coding
AAEL005843-RD	0.12	2.45	20.42	0.29	4.93	17	0.11	6.72	61.09	protein_coding
AAEL023895-RB	0.12	2.8	23.33	0.29	4.14	14.28	0.11	6.72	61.09	protein_coding
AAEL025558-RA	0.12	0.87	7.25	0.1	1.78	17.8	0.11	6.59	59.91	protein_coding
AAEL019473-RI	0.12	2.1	17.5	0.79	7.1	8.99	0.11	6.59	59.91	protein_coding
AAEL027392-RA	0.12	11.18	93.17	0.29	0.59	2.03	0.11	6.59	59.91	protein_coding
AAEL009171-RC	0.12	6.29	52.42	0.1	13.09	130.9	0.22	12.91	58.68	protein_coding
AAEL021404-RA	0.12	0.44	3.67	0.1	15.39	153.9	0.11	6.45	58.64	protein_coding
AAEL004731-RD	0.12	1.31	10.92	0.1	7.3	73	0.11	6.45	58.64	protein_coding
AAEL005850-RA	0.12	0.26	2.17	0.1	1.45	14.5	0.11	6.45	58.64	HR4: Hormone receptor-like in 4 (nuclear receptor)protein_coding
AAEL008102-RC	0.12	1.49	12.42	0.1	5	50	0.11	6.39	58.09	actin binding protein, putativenontranslating_CDS
AAEL019424-RC	0.12	2.36	19.67	2.56	6.77	2.64	0.11	6.39	58.09	protein_coding
AAEL023895-RF	0.12	2.01	16.75	0.2	4.67	23.35	0.11	6.32	57.45	protein_coding
AAEL022017-RA	0.37	3.14	8.49	0.69	4.6	6.67	0.11	6.32	57.45	protein_coding
AAEL002988-RC	0.37	2.18	5.89	1.57	5.33	3.39	0.11	6.32	57.45	nontranslating_CDS
AAEL014022-RA	0.12	0.87	7.25	0.1	4.14	41.4	0.11	6.25	56.82	protein_coding
AAEL004987-RB	0.12	0.79	6.58	0.29	1.91	6.59	0.11	6.25	56.82	protein_coding
AAEL019535-RC	0.12	1.75	14.58	0.1	4.01	40.1	0.11	6.19	56.27	protein_coding
AAEL017367-RB	0.5	6.46	12.92	0.79	17.56	22.23	0.32	17.77	55.53	protein_coding
AAEL007281-RB	0.12	0.09	0.75	1.18	0.86	0.73	0.11	5.99	54.45	stretchin-mlckprotein_coding
AAEL017987-RF	0.25	20.18	80.72	3.83	16.18	4.22	0.54	29.28	54.22	protein_coding
AAEL024871-RA	0.12	4.37	36.42	0.2	5.92	29.6	0.11	5.92	53.82	pseudogene
AAEL003387-RC	0.12	0.35	2.92	0.49	8.68	17.71	0.11	5.92	53.82	cationic amino acid transporter
AAEL002112-RB	0.12	0.09	0.75	0.1	0.07	0.7	0.11	5.92	53.82	protein_coding
AAEL026396-RA	0.12	16.07	133.92	0.39	0.07	0.18	0.11	5.92	53.82	protein_coding
AAEL005375-RB	0.12	1.05	8.75	0.1	6.58	65.8	0.11	5.86	53.27	glucosyl/glucuronosyl transferasesprotein_coding
AAEL023895-RG	0.12	1.75	14.58	0.2	4.8	24	0.11	5.86	53.27	protein_coding
AAEL021798-RB	0.12	3.32	27.67	0.1	4.28	42.8	0.11	5.79	52.64	protein_coding
AAEL019535-RA	0.12	2.36	19.67	0.29	5.39	18.59	0.11	5.79	52.64	protein_coding
AAEL023895-RC	0.12	1.92	16	0.29	3.09	10.66	0.11	5.79	52.64	protein_coding
AAEL023845-RA	0.12	0.7	5.83	0.49	4.54	9.27	0.11	5.79	52.64	protein_coding
AAEL003953-RU	0.37	3.06	8.27	1.28	7.83	6.12	0.11	5.72	52	map/microtubule affinity-regulating kinase 2,4protein_coding
AAEL001675-RB	0.12	14.33	119.42	0.29	37.69	129.97	0.75	38.99	51.99	CLIPA10: Clip-Domain Serine Protease family A. Protease homologue.protein_coding
AAEL024849-RE	0.12	2.1	17.5	0.1	2.96	29.6	0.11	5.66	51.45	protein_coding
AAEL005734-RA	0.5	5.59	11.18	0.29	12.23	42.17	0.22	11.31	51.41	leucine-rich transmembrane proteinprotein_coding
AAEL004623-RB	0.25	4.98	19.92	0.1	9.08	90.8	0.22	11.18	50.82	band 4.1-like protein 5, putativeprotein_coding
AAEL004680-RE	0.37	1.05	2.84	1.18	4.34	3.68	0.11	5.59	50.82	nuclear lamin L1 alpha, putativeprotein_coding
AAEL021196-RA	0.12	1.05	8.75	0.2	8.22	41.1	0.11	5.52	50.18	protein_coding
AAEL014357-RG	0.12	0.79	6.58	0.29	10.33	35.62	0.11	5.52	50.18	protein_coding
AAEL023895-RD	0.12	2.1	17.5	0.1	3.16	31.6	0.11	5.52	50.18	protein_coding
AAEL008853-RE	0.12	1.49	12.42	0.1	1.97	19.7	0.11	5.52	50.18	choline/ethanolamine kinaseprotein_coding
AAEL025806-RA	0.25	17.21	68.84	0.29	10.59	36.52	0.54	27.08	50.15	protein_coding
AAEL021785-RC	0.12	0.96	8	0.1	5.06	50.6	0.11	5.46	49.64	protein_coding
AAEL019535-RB	0.12	2.01	16.75	0.1	4.41	44.1	0.11	5.46	49.64	protein_coding
AAEL023060-RF	0.12	4.11	34.25	0.1	3.55	35.5	0.11	5.46	49.64	protein_coding
AAEL012458-RC	0.12	0.7	5.83	0.1	2.57	25.7	0.11	5.46	49.64	protein_coding
AAEL025607-RA	0.12	2.53	21.08	0.1	8.62	86.2	0.11	5.39	49	protein_coding
AAEL019496-RC	0.12	0.44	3.67	0.1	1.51	15.1	0.11	5.39	49	protein_coding
AAEL004897-RB	0.12	7.43	61.92	0.98	26.44	26.98	0.43	20.96	48.74	brain chitinase and chiaprotein_coding
AAEL021798-RA	0.12	3.23	26.92	0.1	4.93	49.3	0.11	5.32	48.36	protein_coding
AAEL021963-RA	0.12	1.14	9.5	0.1	1.78	17.8	0.11	5.32	48.36	protein_coding
AAEL022046-RK	0.25	2.01	8.04	0.2	3.03	15.15	0.11	5.32	48.36	protein_coding
AAEL019500-RC	0.62	1.92	3.1	0.29	3.88	13.38	0.11	5.32	48.36	protein_coding
AAEL020537-RA	0.87	21.67	24.91	2.46	0.66	0.27	0.75	36.2	48.27	protein_coding
AAEL006589-RC	0.12	2.71	22.58	0.1	5.26	52.6	0.11	5.26	47.82	protein_coding
AAEL022046-RG	0.37	2.8	7.57	0.1	3.35	33.5	0.11	5.19	47.18	protein_coding
AAEL020799-RA	0.12	0.09	0.75	0.1	0.07	0.7	0.11	5.19	47.18	protein_coding
AAEL003255-RA	0.12	0.35	2.92	1.18	0.66	0.56	0.22	10.38	47.18	protein_coding
AAEL010513-RC	0.87	32.67	37.55	0.29	30.39	104.79	0.75	35.27	47.03	class b basic helix-loop-helix protein (bhlhb) (differentially expressed in chondrocytes) (mdec) (sharp)protein_coding
AAEL018320-RB	0.12	2.88	24	0.1	12.1	121	0.22	10.25	46.59	protein_coding
AAEL019694-RM	0.12	0.61	5.08	0.1	4.28	42.8	0.11	5.12	46.55	protein_coding
AAEL009588-RE	0.12	1.66	13.83	0.1	3.42	34.2	0.11	5.12	46.55	expressed protein (HR3)protein_coding
AAEL017391-RD	0.37	3.58	9.68	0.2	5.53	27.65	0.11	5.12	46.55	protein_coding
AAEL009632-RB	0.12	0.26	2.17	0.1	2.63	26.3	0.11	5.12	46.55	short-chain dehydrogenaseprotein_coding
AAEL023845-RC	0.25	0.61	2.44	0.2	5	25	0.11	5.12	46.55	protein_coding
AAEL022135-RA	0.12	1.75	14.58	0.2	2.1	10.5	0.11	5.12	46.55	protein_coding
AAEL022046-RC	0.12	1.31	10.92	0.39	2.37	6.08	0.11	5.12	46.55	protein_coding
AAEL004125-RD	0.74	1.92	2.59	0.79	2.5	3.16	0.11	5.12	46.55	signal transduction protein lnk-realtedprotein_coding
AAEL006334-RA	0.12	0.61	5.08	0.39	0.99	2.54	0.43	19.83	46.12	sulfotransferase (sult)protein_coding
AAEL006216-RD	0.12	1.49	12.42	0.2	5.2	26	0.11	5.06	46	protein_coding
AAEL019550-RN	0.12	3.49	29.08	0.1	0.46	4.6	0.11	5.06	46	nontranslating_CDS
AAEL023487-RA	0.12	44.38	369.83	0.1	376.17	3761.7	2.26	103.53	45.81	protein_coding
AAEL018320-RD	0.12	2.1	17.5	0.1	10.79	107.9	0.22	10.05	45.68	protein_coding
AAEL014357-RD	0.12	0.79	6.58	0.1	9.54	95.4	0.11	4.99	45.36	protein_coding
AAEL021533-RA	0.12	2.27	18.92	0.1	6.58	65.8	0.11	4.99	45.36	protein_coding
AAEL002761-RE	0.12	1.57	13.08	0.1	3.55	35.5	0.11	4.99	45.36	tropomyosin invertebrateprotein_coding
AAEL006567-RD	0.12	1.92	16	0.1	2.7	27	0.11	4.99	45.36	max binding protein, mntprotein_coding
AAEL003891-RA	0.12	0.09	0.75	0.1	0.13	1.3	0.11	4.99	45.36	Ctl transporterprotein_coding
AAEL005906-RB	0.12	1.49	12.42	0.39	1.97	5.05	0.22	9.91	45.05	serine proteaseprotein_coding
AAEL001526-RN	0.12	2.45	20.42	0.1	3.88	38.8	0.11	4.92	44.73	zinc finger proteinprotein_coding
AAEL019626-RA	0.37	3.58	9.68	0.1	2.7	27	0.11	4.92	44.73	protein_coding
AAEL011918-RE	0.12	3.14	26.17	0.1	1.05	10.5	0.11	4.92	44.73	protein_coding
AAEL025134-RC	0.12	9.7	80.83	0.29	24.21	83.48	0.32	14.24	44.5	protein_coding
AAEL003255-RB	0.12	0.09	0.75	1.28	0.59	0.46	0.22	9.78	44.45	protein_coding
AAEL025607-RB	0.12	1.75	14.58	0.1	7.5	75	0.11	4.86	44.18	protein_coding
AAEL013969-RB	0.12	2.71	22.58	0.69	10.13	14.68	0.22	9.65	43.86	protein_coding
AAEL025569-RA	0.12	2.36	19.67	0.1	2.5	25	0.11	4.79	43.55	protein_coding
AAEL017391-RC	0.25	5.5	22	0.49	5.99	12.22	0.11	4.79	43.55	protein_coding
AAEL025464-RA	0.12	0.09	0.75	0.1	0.07	0.7	0.11	4.79	43.55	protein_coding
AAEL007531-RB	0.12	3.23	26.92	0.1	15.26	152.6	0.22	9.51	43.23	protein_coding
AAEL005839-RB	0.74	8.74	11.81	0.39	6.18	15.85	0.75	32.4	43.2	uridine phosphorylaseprotein_coding
AAEL018334-RF	0.12	2.27	18.92	0.2	15.65	78.25	0.22	9.45	42.95	protein_coding
AAEL008853-RB	0.12	2.36	19.67	0.1	3.81	38.1	0.11	4.72	42.91	choline/ethanolamine kinaseprotein_coding
AAEL014022-RB	0.12	1.57	13.08	0.1	3.62	36.2	0.11	4.72	42.91	protein_coding
AAEL022046-RF	0.62	1.31	2.11	0.1	2.17	21.7	0.11	4.72	42.91	protein_coding
AAEL027562-RA	0.12	1.31	10.92	0.1	2.04	20.4	0.11	4.72	42.91	protein_coding
AAEL014357-RC	0.12	1.05	8.75	0.1	10.39	103.9	0.11	4.66	42.36	protein_coding
AAEL008853-RD	0.12	1.66	13.83	0.1	2.24	22.4	0.11	4.66	42.36	choline/ethanolamine kinaseprotein_coding
AAEL026577-RB	0.12	0.7	5.83	0.1	1.05	10.5	0.11	4.66	42.36	protein_coding
AAEL025569-RB	0.12	1.66	13.83	0.2	1.78	8.9	0.11	4.66	42.36	protein_coding
AAEL021022-RA	3.34	90.07	26.97	1.97	37.76	19.17	1.83	77.38	42.28	protein_coding
AAEL006216-RO	0.12	1.92	16	0.29	5.06	17.45	0.11	4.59	41.73	protein_coding
AAEL006567-RE	0.5	1.75	3.5	0.2	2.57	12.85	0.11	4.59	41.73	max binding protein, mntprotein_coding
AAEL006122-RB	0.12	27.17	226.42	1.38	149.05	108.01	3.34	138.33	41.42	protein_coding
AAEL018139-RG	0.12	4.46	37.17	0.1	1.91	19.1	0.11	4.52	41.09	protein_coding
AAEL022046-RA	0.12	2.1	17.5	0.2	3.03	15.15	0.11	4.52	41.09	protein_coding
AAEL011918-RB	0.12	2.97	24.75	0.1	0.79	7.9	0.11	4.52	41.09	nontranslating_CDS
AAEL019692-RA	0.12	1.49	12.42	0.1	4.67	46.7	0.32	13.04	40.75	protein_coding
AAEL006216-RB	0.12	1.92	16	0.1	4.47	44.7	0.11	4.46	40.55	protein_coding
AAEL024332-RD	0.12	2.18	18.17	0.29	4.8	16.55	0.22	8.92	40.55	protein_coding
AAEL017280-RI	0.25	1.49	5.96	0.29	2.76	9.52	0.11	4.46	40.55	protein_coding
AAEL026994-RA	0.12	1.66	13.83	0.29	2.17	7.48	0.11	4.46	40.55	protein_coding
AAEL021838-RB	0.12	0.09	0.75	0.1	0.07	0.7	0.32	12.78	39.94	Myosin heavy chainprotein_coding
AAEL025607-RC	0.12	2.45	20.42	0.2	7.96	39.8	0.11	4.39	39.91	protein_coding
AAEL023060-RB	0.25	2.8	11.2	0.1	3.81	38.1	0.11	4.39	39.91	protein_coding
AAEL020561-RA	0.12	1.4	11.67	0.1	3.62	36.2	0.11	4.39	39.91	protein_coding
AAEL008647-RC	0.25	1.05	4.2	0.59	3.55	6.02	0.11	4.39	39.91	no-mechanoreceptor potential aprotein_coding
AAEL001675-RC	0.12	13.02	108.5	0.69	31.64	45.86	0.86	34.07	39.62	CLIPA10: Clip-Domain Serine Protease family A. Protease homologue.protein_coding
AAEL005238-RA	0.37	12.23	33.05	0.69	27.82	40.32	0.86	34	39.53	mck1protein_coding
AAEL014357-RB	0.12	0.96	8	0.1	8.95	89.5	0.11	4.32	39.27	protein_coding
AAEL022979-RG	0.25	1.49	5.96	0.1	5.92	59.2	0.11	4.32	39.27	nontranslating_CDS
AAEL026846-RF	0.12	1.14	9.5	0.1	2.83	28.3	0.11	4.32	39.27	protein_coding
AAEL021792-RA	0.12	1.83	15.25	0.39	5.59	14.33	0.11	4.32	39.27	protein_coding
AAEL009430-RD	0.12	1.49	12.42	0.2	2.57	12.85	0.11	4.32	39.27	protein_coding
AAEL022309-RB	0.12	0.7	5.83	0.2	1.05	5.25	0.11	4.32	39.27	protein_coding
AAEL019977-RB	0.12	2.01	16.75	0.2	0.86	4.3	0.11	4.32	39.27	protein_coding
AAEL023616-RA	0.12	2.8	23.33	0.1	0.26	2.6	0.11	4.32	39.27	protein_coding
AAEL024660-RA	0.74	27.26	36.84	1.28	7.04	5.5	0.97	38.06	39.24	protein_coding
AAEL023348-RA	0.12	7.43	61.92	0.29	15.52	53.52	0.43	16.77	39	protein_coding
AAEL021798-RC	0.12	3.58	29.83	0.1	4.8	48	0.11	4.26	38.73	protein_coding
AAEL027323-RE	0.25	2.8	11.2	0.2	4.6	23	0.11	4.26	38.73	protein_coding
AAEL005526-RB	0.12	1.4	11.67	0.2	2.7	13.5	0.11	4.26	38.73	protein_coding
AAEL025228-RI	0.5	2.71	5.42	0.79	6.71	8.49	0.22	8.52	38.73	protein_coding
AAEL004897-RD	0.62	5.5	8.87	2.36	28.48	12.07	0.54	20.89	38.69	brain chitinase and chiaprotein_coding
AAEL025226-RA	0.74	8.47	11.45	0.29	12.63	43.55	0.32	12.31	38.47	protein_coding
AAEL009430-RF	0.12	1.05	8.75	0.1	2.96	29.6	0.11	4.19	38.09	protein_coding
AAEL012458-RD	0.12	0.87	7.25	0.1	2.5	25	0.11	4.19	38.09	protein_coding
AAEL024235-RA	0.12	4.37	36.42	0.49	11.12	22.69	0.22	8.38	38.09	protein_coding
AAEL024454-RA	0.12	0.52	4.33	0.1	1.97	19.7	0.11	4.19	38.09	protein_coding
AAEL022913-RC	0.74	2.45	3.31	0.69	4.01	5.81	0.11	4.19	38.09	protein_coding
AAEL006447-RB	0.12	1.14	9.5	0.98	5.26	5.37	0.11	4.19	38.09	GATA transcription factor (GATAb)protein_coding
AAEL026093-RA	0.5	1.57	3.14	7.18	4.8	0.67	0.43	16.3	37.91	protein_coding
AAEL000890-RA	16.72	721.6	43.16	61.73	2360.19	38.23	42.71	1616.07	37.84	protein_coding
AAEL025226-RC	0.25	9.09	36.36	0.1	14.01	140.1	0.32	12.04	37.63	protein_coding
AAEL019776-RI	0.37	1.57	4.24	0.1	3.03	30.3	0.11	4.13	37.55	protein_coding
AAEL022046-RD	0.12	1.57	13.08	0.1	2.5	25	0.11	4.13	37.55	protein_coding
AAEL027949-RB	0.12	3.84	32	0.2	14.54	72.7	0.32	11.98	37.44	protein_coding
AAEL009668-RC	0.74	6.12	8.27	0.39	5.85	15	0.22	8.18	37.18	protein_coding
AAEL025421-RA	0.12	3.41	28.42	0.1	8.35	83.5	0.11	4.06	36.91	lncRNA
AAEL019724-RC	0.5	2.71	5.42	0.1	6.38	63.8	0.22	8.12	36.91	protein_coding
AAEL022979-RO	0.12	1.31	10.92	0.1	4.21	42.1	0.11	4.06	36.91	nontranslating_CDS
AAEL008827-RC	0.12	2.18	18.17	0.1	3.62	36.2	0.11	4.06	36.91	cell adhesion moleculeprotein_coding
AAEL011586-RB	0.12	1.22	10.17	0.1	2.83	28.3	0.11	4.06	36.91	protein_coding
AAEL003953-RF	0.62	1.92	3.1	0.2	4.34	21.7	0.11	4.06	36.91	map/microtubule affinity-regulating kinase 2,4protein_coding
AAEL018343-RC	0.5	1.75	3.5	0.69	6.97	10.1	0.11	4.06	36.91	protein_coding
AAEL024147-RD	0.12	3.93	32.75	0.2	29.07	145.35	0.43	15.64	36.37	protein_coding
AAEL001389-RE	0.12	3.23	26.92	0.1	2.76	27.6	0.11	3.99	36.27	Palmitoyltransferaseprotein_coding
AAEL021798-RE	0.25	3.58	14.32	0.2	4.93	24.65	0.11	3.99	36.27	protein_coding
AAEL021318-RD	0.12	1.31	10.92	0.29	2.57	8.86	0.11	3.99	36.27	protein_coding
AAEL018039-RD	0.12	1.4	11.67	0.39	1.64	4.21	0.11	3.99	36.27	protein_coding
AAEL000869-RA	0.12	0.26	2.17	0.1	0.39	3.9	0.11	3.99	36.27	zinc finger proteinprotein_coding
AAEL002233-RA	0.12	0.09	0.75	2.56	0.07	0.03	0.22	7.92	36	protein_coding
AAEL025320-RA	0.25	12.23	48.92	0.49	2.5	5.1	0.86	30.81	35.83	protein_coding
AAEL004307-RG	0.12	2.45	20.42	0.2	8.09	40.45	0.11	3.93	35.73	n-myc downstream regulatedprotein_coding
AAEL001435-RA	0.12	0.79	6.58	0.1	4.01	40.1	0.11	3.93	35.73	SPZ2: spaetzle-like cytokineprotein_coding
AAEL008500-RB	0.12	7.86	65.5	0.29	11.12	38.34	0.43	15.3	35.58	DEAD box ATP-dependent RNA helicaseprotein_coding
AAEL004715-RA	0.37	2.53	6.84	0.2	7.5	37.5	0.32	11.38	35.56	b-cell translocation proteinprotein_coding
AAEL014357-RK	0.12	0.44	3.67	0.1	8.02	80.2	0.11	3.86	35.09	nontranslating_CDS
AAEL004283-RA	0.12	1.66	13.83	0.1	5.99	59.9	0.11	3.86	35.09	protein_coding
AAEL006216-RK	0.12	1.92	16	0.1	4.34	43.4	0.11	3.86	35.09	protein_coding
AAEL021963-RB	0.12	1.14	9.5	0.1	2.7	27	0.11	3.86	35.09	protein_coding
AAEL021185-RA	0.12	4.54	37.83	0.29	6.18	21.31	0.22	7.72	35.09	pseudogene
AAEL019500-RI	0.12	2.18	18.17	0.29	4.14	14.28	0.22	7.72	35.09	protein_coding
AAEL018039-RE	0.12	1.57	13.08	0.2	1.51	7.55	0.11	3.86	35.09	protein_coding
AAEL013792-RB	0.99	213.86	216.02	8.55	1021.23	119.44	12.7	438.88	34.56	TWDL
AAEL008331-RB	0.12	9.26	77.17	0.29	22.43	77.34	0.43	14.84	34.51	protein_coding
AAEL019563-RC	0.12	4.54	37.83	0.1	5.72	57.2	0.22	7.59	34.5	protein_coding
AAEL003842-RF	8.05	12.49	1.55	2.46	2.57	1.04	9.9	341.14	34.46	nontranslating_CDS
AAEL001992-RM	0.12	0.7	5.83	0.1	1.32	13.2	0.11	3.79	34.45	protein_coding
AAEL010835-RB	0.12	2.1	17.5	0.1	1.18	11.8	0.11	3.79	34.45	mitogen-activated protein kinase kinase kinaseprotein_coding
AAEL001776-RF	0.12	0.09	0.75	0.1	0.33	3.3	0.11	3.79	34.45	protein_coding
AAEL026976-RA	0.25	0.87	3.48	2.46	6.25	2.54	0.11	3.79	34.45	protein_coding
AAEL017987-RE	0.12	20.36	169.67	2.95	17.56	5.95	0.97	33.27	34.3	protein_coding
AAEL001503-RC	0.12	5.33	44.42	0.1	4.47	44.7	0.22	7.52	34.18	sodium/hydrogen exchanger 3 (nhe3)protein_coding
AAEL004307-RO	0.12	2.27	18.92	0.1	8.22	82.2	0.11	3.73	33.91	n-myc downstream regulatedprotein_coding
AAEL022236-RA	0.12	1.66	13.83	0.1	3.09	30.9	0.11	3.73	33.91	protein_coding
AAEL017515-RH	0.12	2.01	16.75	0.1	2.7	27	0.11	3.73	33.91	protein_coding
AAEL021878-RC	0.12	2.18	18.17	0.29	4.47	15.41	0.11	3.73	33.91	Zinc finger proteinprotein_coding
AAEL013723-RF	0.12	0.44	3.67	0.2	2.76	13.8	0.11	3.73	33.91	polypyrimidine tract binding proteinprotein_coding
AAEL001992-RK	0.12	0.17	1.42	0.1	1.38	13.8	0.11	3.73	33.91	protein_coding
AAEL021318-RB	0.12	1.57	13.08	0.2	2.43	12.15	0.11	3.73	33.91	protein_coding
AAEL000921-RA	0.12	0.09	0.75	0.1	0.07	0.7	0.11	3.73	33.91	protein_coding
AAEL013884-RA	0.37	17.91	48.41	0.29	27.89	96.17	0.54	18.3	33.89	synaptic vesicle proteinprotein_coding
AAEL004728-RB	0.12	0.09	0.75	0.2	0.13	0.65	0.43	14.51	33.74	5-methyltetrahydrofolate:homocysteine methyltransferaseprotein_coding
AAEL027832-RA	0.12	0.7	5.83	0.1	2.5	25	0.11	3.66	33.27	protein_coding
AAEL013723-RK	0.12	0.26	2.17	0.29	3.75	12.93	0.11	3.66	33.27	polypyrimidine tract binding proteinprotein_coding
AAEL019424-RT	0.37	1.92	5.19	1.38	5.33	3.86	0.11	3.66	33.27	protein_coding
AAEL017098-RB	1.49	2.18	1.46	15.23	46.9	3.08	11.83	390.91	33.04	protein_coding
AAEL005149-RJ	0.12	1.83	15.25	0.1	3.35	33.5	0.11	3.59	32.64	liprin-beta1, putativeprotein_coding
AAEL021520-RA	0.12	0.61	5.08	0.1	1.71	17.1	0.11	3.59	32.64	protein_coding
AAEL010516-RC	0.25	2.18	8.72	0.29	4.74	16.34	0.11	3.59	32.64	APG4A: autophagy related geneprotein_coding
AAEL000967-RC	0.12	0.61	5.08	0.1	1.58	15.8	0.11	3.59	32.64	tmc7 proteinprotein_coding
AAEL017515-RD	0.12	1.75	14.58	0.1	1.32	13.2	0.11	3.59	32.64	protein_coding
AAEL002887-RG	0.12	5.68	47.33	0.2	16.77	83.85	0.54	17.5	32.41	arm: Armadillo segment polarity proteinprotein_coding
AAEL027210-RA	0.12	8.21	68.42	0.2	12.96	64.8	0.22	7.12	32.36	protein_coding
AAEL009791-RA	0.12	0.26	2.17	5.21	0.13	0.02	0.54	17.43	32.28	cuticle protein, putativeprotein_coding
AAEL000896-RA	31.96	360.89	11.29	280.12	1365.57	4.87	49.06	1579.11	32.19	protein_coding
AAEL005149-RK	0.12	1.57	13.08	0.1	2.63	26.3	0.11	3.53	32.09	liprin-beta1, putativeprotein_coding
AAEL006655-RB	0.12	2.01	16.75	0.2	3.22	16.1	0.11	3.53	32.09	chromatin regulatory protein sir2protein_coding
AAEL023604-RA	0.12	4.19	34.92	0.1	1.12	11.2	0.11	3.53	32.09	protein_coding
AAEL005964-RA	0.62	0.44	0.71	0.2	0.26	1.3	0.11	3.53	32.09	actinprotein_coding
AAEL024849-RD	0.5	1.75	3.5	0.2	3.81	19.05	0.22	7.05	32.05	protein_coding
AAEL021923-RA	0.12	7.86	65.5	0.1	9.21	92.1	0.32	10.25	32.03	lncRNA
AAEL005843-RI	0.25	1.92	7.68	0.39	5.26	13.49	0.22	6.99	31.77	protein_coding
AAEL013969-RC	0.12	3.32	27.67	0.39	9.08	23.28	0.32	10.11	31.59	protein_coding
AAEL008827-RK	0.12	1.31	10.92	0.1	5.46	54.6	0.11	3.46	31.45	cell adhesion moleculeprotein_coding
AAEL000288-RH	0.12	0.61	5.08	0.1	2.76	27.6	0.11	3.46	31.45	protein_coding
AAEL014931-RC	0.12	3.49	29.08	0.88	17.17	19.51	0.22	6.92	31.45	sarm1protein_coding
AAEL026577-RA	0.12	0.52	4.33	0.1	0.79	7.9	0.11	3.46	31.45	protein_coding
AAEL001675-RD	0.12	15.46	128.83	0.39	34.93	89.56	1.29	40.45	31.36	CLIPA10: Clip-Domain Serine Protease family A. Protease homologue.protein_coding
AAEL019563-RB	0.12	3.23	26.92	0.1	5.53	55.3	0.22	6.79	30.86	protein_coding
AAEL011281-RJ	0.12	1.31	10.92	0.1	3.81	38.1	0.11	3.39	30.82	cytochrome B561nontranslating_CDS
AAEL019816-RA	0.12	0.79	6.58	0.1	1.84	18.4	0.11	3.39	30.82	protein_coding
AAEL027184-RA	0.12	1.14	9.5	0.1	1.64	16.4	0.11	3.39	30.82	protein_coding
AAEL013518-RC	0.12	0.17	1.42	0.1	1.64	16.4	0.11	3.39	30.82	protein_coding
AAEL013723-RE	0.12	0.44	3.67	0.29	2.83	9.76	0.11	3.39	30.82	polypyrimidine tract binding proteinprotein_coding
AAEL013723-RG	0.12	1.14	9.5	0.49	2.76	5.63	0.11	3.39	30.82	polypyrimidine tract binding proteinprotein_coding
AAEL022913-RB	0.62	2.71	4.37	0.88	4.8	5.45	0.11	3.39	30.82	protein_coding
AAEL019424-RS	0.25	2.62	10.48	1.57	5.79	3.69	0.11	3.39	30.82	protein_coding
AAEL017098-RA	1.49	2.27	1.52	15.53	45.98	2.96	10.87	334.42	30.77	protein_coding
AAEL011240-RI	0.12	3.93	32.75	0.59	5.79	9.81	0.32	9.78	30.56	protein_coding
AAEL022979-RA	0.12	1.4	11.67	0.1	4.67	46.7	0.11	3.33	30.27	nontranslating_CDS
AAEL012458-RB	0.12	0.7	5.83	0.1	2.83	28.3	0.11	3.33	30.27	protein_coding
AAEL019977-RA	0.12	2.1	17.5	0.1	1.25	12.5	0.11	3.33	30.27	protein_coding
AAEL019908-RA	0.12	0.61	5.08	0.1	1.05	10.5	0.11	3.33	30.27	protein_coding
AAEL019908-RC	0.12	0.79	6.58	0.1	0.99	9.9	0.11	3.33	30.27	protein_coding
AAEL004918-RG	0.12	0.44	3.67	0.1	0.86	8.6	0.11	3.33	30.27	brat proteinprotein_coding
AAEL001357-RA	0.12	1.75	14.58	0.2	1.71	8.55	0.11	3.33	30.27	protein_coding
AAEL009384-RA	0.12	1.05	8.75	0.49	2.1	4.29	0.11	3.33	30.27	fibrinogen and fibronectinprotein_coding
AAEL027654-RC	2.6	3.76	1.45	39.32	66.43	1.69	6.24	188.83	30.26	protein_coding
AAEL026796-RC	0.12	1.22	10.17	0.79	8.02	10.15	0.22	6.65	30.23	nontranslating_CDS
AAEL001919-RC	0.12	5.59	46.58	0.1	5.92	59.2	0.22	6.59	29.95	protein tyrosine phosphatase, non-receptor type nt1protein_coding
AAEL005843-RA	0.12	2.36	19.67	0.2	5.92	29.6	0.22	6.59	29.95	protein_coding
AAEL024930-RA	0.12	1.75	14.58	0.29	11.18	38.55	0.32	9.58	29.94	protein_coding
AAEL009684-RG	0.37	5.24	14.16	0.69	10.33	14.97	0.43	12.84	29.86	protein_coding
AAEL027037-RD	0.25	0.79	3.16	0.2	14.01	70.05	0.22	6.52	29.64	protein_coding
AAEL004987-RD	0.12	0.79	6.58	0.1	2.24	22.4	0.22	6.52	29.64	protein_coding
AAEL010835-RD	0.12	2.53	21.08	0.1	2.1	21	0.11	3.26	29.64	mitogen-activated protein kinase kinase kinaseprotein_coding
AAEL019926-RA	0.37	2.71	7.32	0.1	1.38	13.8	0.11	3.26	29.64	protein_coding
AAEL012945-RF	0.12	0.96	8	0.2	2.5	12.5	0.11	3.26	29.64	nontranslating_CDS
AAEL018348-RK	0.12	2.1	17.5	0.29	2.5	8.62	0.11	3.26	29.64	protein_coding
AAEL008827-RJ	0.12	0.96	8	0.1	3.29	32.9	0.11	3.19	29	cell adhesion moleculeprotein_coding
AAEL013723-RD	0.12	0.35	2.92	0.1	2.57	25.7	0.11	3.19	29	polypyrimidine tract binding proteinprotein_coding
AAEL013518-RB	0.12	0.26	2.17	0.1	1.25	12.5	0.11	3.19	29	protein_coding
AAEL001992-RR	0.12	0.79	6.58	0.1	1.18	11.8	0.11	3.19	29	protein_coding
AAEL008726-RA	0.12	2.8	23.33	0.39	3.35	8.59	0.11	3.19	29	protein_coding
AAEL025947-RA	0.12	4.28	35.67	0.1	0.07	0.7	0.11	3.19	29	protein_coding
AAEL009802-RA	0.12	0.09	0.75	0.39	0.13	0.33	0.11	3.19	29	cuticle protein, putativeprotein_coding
AAEL001675-RE	0.12	13.1	109.17	0.69	28.35	41.09	1.08	31.21	28.9	CLIPA10: Clip-Domain Serine Protease family A. Protease homologue.protein_coding
AAEL007500-RA	0.12	2.27	18.92	1.28	3.29	2.57	0.97	27.88	28.74	protein_coding
AAEL004731-RG	0.12	1.49	12.42	0.2	7.04	35.2	0.22	6.32	28.73	protein_coding
AAEL024849-RA	0.37	1.75	4.73	0.2	3.95	19.75	0.22	6.32	28.73	protein_coding
AAEL006955-RB	0.12	0.87	7.25	0.49	1.58	3.22	0.32	9.12	28.5	cadherinprotein_coding
AAEL021382-RA	0.99	13.45	13.59	0.29	5.13	17.69	0.65	18.5	28.46	protein_coding
AAEL000405-RF	0.12	0.79	6.58	0.1	1.97	19.7	0.11	3.13	28.45	odd Oz proteinprotein_coding
AAEL026846-RB	0.12	1.75	14.58	0.1	1.91	19.1	0.11	3.13	28.45	protein_coding
AAEL013600-RC	0.25	1.57	6.28	0.39	6.71	17.21	0.11	3.13	28.45	integrin alpha-psprotein_coding
AAEL005149-RF	0.12	1.49	12.42	0.1	1.71	17.1	0.11	3.13	28.45	liprin-beta1, putativeprotein_coding
AAEL027062-RA	0.12	1.05	8.75	0.1	1.18	11.8	0.11	3.13	28.45	protein_coding
AAEL014965-RB	0.12	1.83	15.25	0.1	1.12	11.2	0.11	3.13	28.45	novaprotein_coding
AAEL002125-RQ	0.12	1.4	11.67	0.29	2.43	8.38	0.11	3.13	28.45	protein_coding
AAEL003731-RE	0.5	0.7	1.4	0.2	1.25	6.25	0.11	3.13	28.45	nuclear body associated kinase, putativeprotein_coding
AAEL001796-RE	0.25	0.96	3.84	0.88	5.92	6.73	0.22	6.25	28.41	Nuclear hormone receptor (HR78)protein_coding
AAEL022704-RA	0.12	0.35	2.92	2.46	0.79	0.32	0.32	9.05	28.28	protein_coding
AAEL019516-RA	0.12	1.57	13.08	0.88	2.04	2.32	0.22	6.19	28.14	protein_coding
AAEL007397-RD	0.74	3.67	4.96	0.59	8.81	14.93	0.75	21.09	28.12	E75: Ecdysone-induced protein 75B isoform A Nuclear receptorprotein_coding
AAEL024321-RA	0.5	11.79	23.58	0.59	21.77	36.9	1.29	36.26	28.11	protein_coding
AAEL003049-RA	6.19	17.73	2.86	334.18	158.98	0.48	35.72	996.2	27.89	pupal cuticle protein 78E, putativeprotein_coding
AAEL012793-RB	0.12	4.19	34.92	0.1	5.13	51.3	0.32	8.92	27.88	protein_coding
AAEL014357-RJ	0.12	0.52	4.33	0.1	4.8	48	0.11	3.06	27.82	protein_coding
AAEL026551-RA	0.12	1.22	10.17	0.1	4.21	42.1	0.22	6.12	27.82	protein_coding
AAEL004918-RB	0.12	0.44	3.67	0.1	1.38	13.8	0.11	3.06	27.82	brat proteinprotein_coding
AAEL005149-RM	0.12	1.57	13.08	0.2	2.63	13.15	0.11	3.06	27.82	liprin-beta1, putativeprotein_coding
AAEL024332-RB	0.12	2.45	20.42	0.2	3.88	19.4	0.32	8.85	27.66	protein_coding
AAEL010513-RB	0.5	20.36	40.72	0.29	18.81	64.86	0.75	20.69	27.59	class b basic helix-loop-helix protein (bhlhb) (differentially expressed in chondrocytes) (mdec) (sharp)protein_coding
AAEL011504-RA	5.95	66.31	11.14	27.42	1022.55	37.29	17.32	477.08	27.55	pupal cuticle protein, putativeprotein_coding
AAEL024147-RA	0.12	3.14	26.17	0.2	25.13	125.65	0.43	11.84	27.53	protein_coding
AAEL008764-RE	0.12	1.22	10.17	1.67	3.88	2.32	0.22	6.05	27.5	cuticle protein, putativeprotein_coding
AAEL003022-RA	0.12	6.55	54.58	0.29	5.33	18.38	0.54	14.84	27.48	serine/threonine-protein kinaseprotein_coding
AAEL004897-RC	0.5	6.73	13.46	2.26	30.65	13.56	0.86	23.55	27.38	brain chitinase and chiaprotein_coding
AAEL014071-RC	0.25	3.41	13.64	0.1	6.38	63.8	0.32	8.72	27.25	protein_coding
AAEL004307-RK	0.12	2.53	21.08	0.1	5.39	53.9	0.11	2.99	27.18	n-myc downstream regulatedprotein_coding
AAEL024101-RA	0.12	1.4	11.67	0.1	3.75	37.5	0.11	2.99	27.18	protein_coding
AAEL001434-RD	0.37	1.05	2.84	0.1	3.03	30.3	0.11	2.99	27.18	coroninprotein_coding
AAEL017515-RG	0.25	1.22	4.88	0.1	2.3	23	0.11	2.99	27.18	protein_coding
AAEL004918-RD	0.12	0.44	3.67	0.1	1.38	13.8	0.11	2.99	27.18	brat proteinprotein_coding
AAEL005149-RE	0.12	0.87	7.25	0.29	2.76	9.52	0.11	2.99	27.18	liprin-beta1, putativeprotein_coding
AAEL006522-RH	0.12	0.44	3.67	0.1	0.86	8.6	0.11	2.99	27.18	turtle protein, isoformprotein_coding
AAEL009974-RA	0.12	0.79	6.58	0.1	0.66	6.6	0.11	2.99	27.18	ras-related protein Rab-8A, putativeprotein_coding
AAEL019550-RJ	0.12	1.66	13.83	0.1	0.2	2	0.11	2.99	27.18	protein_coding
AAEL002223-RA	0.12	0.09	0.75	0.59	0.07	0.12	0.11	2.99	27.18	protein_coding
AAEL020002-RC	0.37	4.02	10.86	0.1	10.33	103.3	0.54	14.64	27.11	protein_coding
AAEL013648-RB	0.12	3.23	26.92	11.99	21.25	1.77	0.54	14.64	27.11	Fatty acyl-CoA reductaseprotein_coding
AAEL020347-RA	0.12	1.22	10.17	2.56	4.47	1.75	0.65	17.57	27.03	protein_coding
AAEL014994-RB	16.23	270.91	16.69	1.87	86.76	46.4	5.27	142.32	27.01	protein_coding
AAEL019563-RD	0.12	3.84	32	0.2	5.92	29.6	0.22	5.92	26.91	protein_coding
AAEL026353-RA	1.98	2.53	1.28	0.29	0.59	2.03	2.69	72.06	26.79	lncRNA
AAEL025611-RA	1.11	12.23	11.02	0.98	30.26	30.88	1.51	40.39	26.75	protein_coding
AAEL002955-RB	3.22	15.81	4.91	0.1	17.56	175.6	0.86	22.96	26.7	protein_coding
AAEL020026-RA	0.12	3.49	29.08	0.1	12.23	122.3	0.22	5.86	26.64	protein_coding
AAEL004307-RC	0.12	2.62	21.83	0.1	7.43	74.3	0.11	2.93	26.64	n-myc downstream regulatedprotein_coding
AAEL020617-RB	0.25	4.02	16.08	0.1	2.76	27.6	0.22	5.86	26.64	protein_coding
AAEL004307-RH	0.12	2.1	17.5	0.2	5.2	26	0.11	2.93	26.64	n-myc downstream regulatedprotein_coding
AAEL017515-RB	0.25	1.49	5.96	0.1	2.5	25	0.11	2.93	26.64	protein_coding
AAEL017400-RC	0.12	1.49	12.42	0.1	2.1	21	0.11	2.93	26.64	protein_coding
AAEL017515-RE	0.12	1.14	9.5	0.1	1.71	17.1	0.11	2.93	26.64	protein_coding
AAEL013723-RI	0.12	0.79	6.58	0.2	2.3	11.5	0.11	2.93	26.64	polypyrimidine tract binding proteinprotein_coding
AAEL025123-RA	0.25	1.14	4.56	0.1	1.05	10.5	0.11	2.93	26.64	protein_coding
AAEL021785-RA	0.12	0.87	7.25	0.2	1.71	8.55	0.11	2.93	26.64	protein_coding
AAEL021318-RC	0.12	1.4	11.67	0.39	2.76	7.08	0.11	2.93	26.64	protein_coding
AAEL004344-RC	0.12	0.52	4.33	0.2	1.32	6.6	0.11	2.93	26.64	zinc finger proteinprotein_coding
AAEL007535-RA	0.12	0.52	4.33	0.29	1.84	6.34	0.11	2.93	26.64	protein_coding
AAEL027907-RA	0.25	0.44	1.76	0.1	0.39	3.9	0.11	2.93	26.64	protein_coding
AAEL002125-RO	0.37	1.4	3.78	0.49	1.78	3.63	0.11	2.93	26.64	protein_coding
AAEL019740-RC	0.12	1.49	12.42	0.39	1.38	3.54	0.11	2.93	26.64	protein_coding
AAEL026010-RA	0.12	1.31	10.92	0.39	1.25	3.21	0.11	2.93	26.64	protein_coding
AAEL023060-RA	0.12	3.23	26.92	0.1	2.76	27.6	0.22	5.79	26.32	protein_coding
AAEL021995-RA	0.74	293.18	396.19	16.22	733.6	45.23	14.31	375.94	26.27	protein_coding
AAEL007902-RB	0.12	0.7	5.83	0.1	4.34	43.4	0.11	2.86	26	protein_coding
AAEL026393-RA	0.12	0.61	5.08	0.1	1.78	17.8	0.11	2.86	26	protein_coding
AAEL010835-RC	0.12	2.71	22.58	0.1	1.58	15.8	0.11	2.86	26	mitogen-activated protein kinase kinase kinaseprotein_coding
AAEL003487-RH	0.12	1.57	13.08	0.1	1.51	15.1	0.11	2.86	26	development and differentiation-enhancing factor, ddefprotein_coding
AAEL013713-RN	0.12	1.57	13.08	0.1	1.51	15.1	0.11	2.86	26	trypsinprotein_coding
AAEL002892-RF	0.12	1.05	8.75	0.29	3.75	12.93	0.11	2.86	26	protein kinase c, muprotein_coding
AAEL019740-RB	0.25	1.66	6.64	0.1	1.18	11.8	0.11	2.86	26	protein_coding
AAEL021520-RE	0.37	0.52	1.41	0.1	0.99	9.9	0.11	2.86	26	protein_coding
AAEL027261-RA	0.5	5.15	10.3	1.47	84.39	57.41	1.08	27.88	25.81	protein_coding
AAEL006575-RB	0.12	0.26	2.17	0.69	1.84	2.67	0.86	22.16	25.77	Troponin Cprotein_coding
AAEL009588-RJ	0.12	1.66	13.83	0.2	3.81	19.05	0.22	5.66	25.73	expressed protein (HR3)protein_coding
AAEL005305-RC	0.25	4.28	17.12	0.39	3.75	9.62	0.22	5.66	25.73	protein_coding
AAEL025228-RD	0.37	3.06	8.27	0.69	6.64	9.62	0.32	8.18	25.56	protein_coding
AAEL023895-RE	0.12	2.01	16.75	0.1	4.21	42.1	0.22	5.59	25.41	protein_coding
AAEL019671-RC	0.87	2.97	3.41	0.59	3.49	5.92	0.22	5.59	25.41	protein_coding
AAEL022496-RA	0.25	0.52	2.08	0.69	3.68	5.33	0.22	5.59	25.41	protein_coding
AAEL008827-RI	0.12	1.31	10.92	0.1	4.67	46.7	0.11	2.79	25.36	cell adhesion moleculeprotein_coding
AAEL005149-RI	0.25	1.57	6.28	0.1	2.5	25	0.11	2.79	25.36	liprin-beta1, putativeprotein_coding
AAEL017515-RI	0.12	2.27	18.92	0.1	2.37	23.7	0.11	2.79	25.36	protein_coding
AAEL021520-RC	0.37	0.35	0.95	0.1	2.04	20.4	0.11	2.79	25.36	protein_coding
AAEL001526-RJ	0.12	1.49	12.42	0.1	1.84	18.4	0.11	2.79	25.36	zinc finger proteinprotein_coding
AAEL004307-RF	0.25	1.57	6.28	0.39	5.79	14.85	0.11	2.79	25.36	n-myc downstream regulatedprotein_coding
AAEL021520-RD	0.12	1.14	9.5	0.1	1.38	13.8	0.11	2.79	25.36	protein_coding
AAEL021679-RA	0.12	0.61	5.08	0.1	1.32	13.2	0.11	2.79	25.36	protein_coding
AAEL013723-RM	0.25	0.52	2.08	0.29	2.83	9.76	0.11	2.79	25.36	polypyrimidine tract binding proteinprotein_coding
AAEL004918-RE	0.12	0.44	3.67	0.1	0.92	9.2	0.11	2.79	25.36	brat proteinprotein_coding
AAEL020646-RD	0.12	0.61	5.08	0.2	1.05	5.25	0.11	2.79	25.36	protein_coding
AAEL014032-RB	0.12	0.7	5.83	0.1	0.33	3.3	0.11	2.79	25.36	nontranslating_CDS
AAEL009802-RB	0.12	0.09	0.75	0.59	0.07	0.12	0.11	2.79	25.36	cuticle protein, putativeprotein_coding
AAEL014357-RI	0.12	0.96	8	0.1	9.67	96.7	0.22	5.52	25.09	protein_coding
AAEL022046-RH	0.12	1.83	15.25	0.29	3.49	12.03	0.22	5.52	25.09	protein_coding
AAEL004731-RE	0.12	0.7	5.83	0.1	7.04	70.4	0.22	5.46	24.82	protein_coding
AAEL010308-RB	0.12	0.52	4.33	0.1	4.14	41.4	0.11	2.73	24.82	protein_coding
AAEL019559-RH	0.12	3.06	25.5	0.29	6.71	23.14	0.22	5.46	24.82	protein_coding
AAEL019843-RA	0.5	4.46	8.92	0.2	3.81	19.05	0.22	5.46	24.82	protein_coding
AAEL020123-RA	0.12	1.05	8.75	0.1	1.45	14.5	0.11	2.73	24.82	protein_coding
AAEL003391-RA	0.25	1.05	4.2	0.1	1.32	13.2	0.11	2.73	24.82	tankyraseprotein_coding
AAEL020123-RD	0.12	1.31	10.92	0.2	1.32	6.6	0.11	2.73	24.82	protein_coding
AAEL026782-RA	0.12	2.53	21.08	0.49	1.91	3.9	0.11	2.73	24.82	nontranslating_CDS
AAEL009070-RC	0.5	12.84	25.68	0.79	19.67	24.9	1.29	31.94	24.76	protein_coding
AAEL002780-RC	0.5	6.55	13.1	3.64	17.23	4.73	1.18	29.21	24.75	protein_coding
AAEL009043-RE	0.37	5.5	14.86	0.1	5.06	50.6	0.22	5.39	24.5	protein_coding
AAEL009588-RK	0.12	1.22	10.17	0.1	3.16	31.6	0.22	5.39	24.5	expressed protein (HR3)protein_coding
AAEL006064-RA	0.12	0.7	5.83	0.1	1.38	13.8	0.22	5.39	24.5	zinc finger proteinprotein_coding
AAEL011196-RA	0.12	3.14	26.17	0.2	4.6	23	0.43	10.51	24.44	protein_coding
AAEL002142-RA	0.12	2.71	22.58	0.1	3.42	34.2	0.11	2.66	24.18	protein_coding
AAEL009203-RA	0.12	0.52	4.33	0.1	3.42	34.2	0.11	2.66	24.18	glucose dehydrogenaseprotein_coding
AAEL017515-RC	0.12	1.14	9.5	0.1	2.37	23.7	0.11	2.66	24.18	protein_coding
AAEL025977-RM	0.12	0.17	1.42	0.1	2.24	22.4	0.11	2.66	24.18	protein_coding
AAEL020349-RA	0.12	1.05	8.75	0.1	1.97	19.7	0.11	2.66	24.18	protein_coding
AAEL018228-RB	0.12	1.05	8.75	0.1	1.64	16.4	0.11	2.66	24.18	protein_coding
AAEL018228-RA	0.12	1.49	12.42	0.1	1.51	15.1	0.11	2.66	24.18	protein_coding
AAEL010190-RI	0.12	0.79	6.58	0.1	1.51	15.1	0.11	2.66	24.18	protein_coding
AAEL001493-RB	0.12	1.92	16	0.1	1.45	14.5	0.11	2.66	24.18	protein_coding
AAEL019795-RB	0.12	1.31	10.92	0.1	1.05	10.5	0.11	2.66	24.18	protein_coding
AAEL007804-RC	0.62	4.28	6.9	0.49	4.14	8.45	0.22	5.32	24.18	semaphorinprotein_coding
AAEL025295-RB	0.12	0.26	2.17	0.98	2.5	2.55	0.11	2.66	24.18	protein_coding
AAEL005206-RE	0.12	0.44	3.67	0.88	1.45	1.65	0.11	2.66	24.18	c-terminal pdz ligand of neuronal nitric oxide synthase proteinprotein_coding
AAEL019550-RD	0.25	2.36	9.44	0.1	0.07	0.7	0.11	2.66	24.18	nontranslating_CDS
AAEL022409-RA	3.47	1.92	0.55	6	0.46	0.08	3.12	75.05	24.05	protein_coding
AAEL003953-RK	0.37	2.88	7.78	0.29	5.66	19.52	0.22	5.26	23.91	map/microtubule affinity-regulating kinase 2,4protein_coding
AAEL019516-RB	0.37	3.06	8.27	0.49	3.09	6.31	0.32	7.65	23.91	protein_coding
AAEL003347-RE	0.25	1.22	4.88	0.29	4.67	16.1	0.43	10.25	23.84	CRAL/TRIO domain-containing proteinprotein_coding
AAEL022352-RA	0.87	60.8	69.89	10.71	159.51	14.89	5.16	122.63	23.77	protein_coding
AAEL009070-RD	0.12	12.14	101.17	0.79	19.67	24.9	1.29	30.47	23.62	protein_coding
AAEL001484-RD	1.73	21.49	12.42	2.46	41.04	16.68	2.69	63.48	23.6	chromosome region maintenance protein 1/exportinnontranslating_CDS
AAEL024141-RA	0.12	1.75	14.58	0.1	3.03	30.3	0.22	5.19	23.59	protein_coding
AAEL025569-RD	0.12	2.53	21.08	0.1	2.04	20.4	0.22	5.19	23.59	protein_coding
AAEL019559-RD	0.25	2.71	10.84	0.39	6.45	16.54	0.22	5.19	23.59	protein_coding
AAEL011160-RA	0.25	0.79	3.16	1.38	0.86	0.62	0.22	5.19	23.59	protein_coding
AAEL022979-RJ	0.12	1.57	13.08	0.1	4.6	46	0.11	2.59	23.55	nontranslating_CDS
AAEL013863-RJ	0.12	1.66	13.83	0.1	3.55	35.5	0.11	2.59	23.55	phosphatidylinositol-binding clathrin assembly proteinprotein_coding
AAEL026846-RE	0.12	1.49	12.42	0.1	2.43	24.3	0.11	2.59	23.55	protein_coding
AAEL009362-RB	0.12	4.89	40.75	0.1	1.84	18.4	0.11	2.59	23.55	cationic amino acid transporterprotein_coding
AAEL019562-RB	0.12	1.22	10.17	0.1	1.84	18.4	0.11	2.59	23.55	protein_coding
AAEL021520-RB	0.12	0.52	4.33	0.1	1.71	17.1	0.11	2.59	23.55	protein_coding
AAEL003487-RC	0.12	1.14	9.5	0.1	1.58	15.8	0.11	2.59	23.55	development and differentiation-enhancing factor, ddefprotein_coding
AAEL021679-RC	0.12	0.61	5.08	0.1	1.58	15.8	0.11	2.59	23.55	protein_coding
AAEL019908-RB	0.12	0.26	2.17	0.1	1.58	15.8	0.11	2.59	23.55	protein_coding
AAEL004344-RB	0.12	0.52	4.33	0.1	1.32	13.2	0.11	2.59	23.55	zinc finger proteinprotein_coding
AAEL025609-RE	0.12	0.7	5.83	0.2	2.04	10.2	0.11	2.59	23.55	protein_coding
AAEL000967-RF	0.37	0.96	2.59	0.1	0.86	8.6	0.11	2.59	23.55	tmc7 proteinprotein_coding
AAEL018039-RC	0.12	0.87	7.25	0.1	0.66	6.6	0.11	2.59	23.55	protein_coding
AAEL001803-RB	0.12	1.05	8.75	0.39	1.97	5.05	0.11	2.59	23.55	protein_coding
AAEL003731-RF	0.37	1.4	3.78	0.39	0.86	2.21	0.11	2.59	23.55	nuclear body associated kinase, putativeprotein_coding
AAEL009684-RH	0.5	3.58	7.16	0.88	9.34	10.61	0.54	12.58	23.3	protein_coding
AAEL025030-RB	0.12	7.51	62.58	2.06	39.47	19.16	1.18	27.48	23.29	protein_coding
AAEL023060-RD	0.12	4.19	34.92	0.1	3.42	34.2	0.22	5.12	23.27	protein_coding
AAEL009043-RF	0.12	5.24	43.67	0.2	5.79	28.95	0.22	5.12	23.27	protein_coding
AAEL000984-RD	0.12	1.22	10.17	0.2	5.13	25.65	0.22	5.12	23.27	protein_coding
AAEL019538-RC	0.12	2.45	20.42	0.29	9.34	32.21	0.75	17.43	23.24	protein_coding
AAEL003888-RE	0.62	16.25	26.21	0.49	20.26	41.35	0.65	14.97	23.03	ubiquitinprotein_coding
AAEL010738-RK	0.12	1.05	8.75	0.1	5.46	54.6	0.11	2.53	23	sodium bicarbonate cotransporterprotein_coding
AAEL012117-RC	0.12	1.14	9.5	0.1	3.68	36.8	0.22	5.06	23	mitochondrial carrier proteinnontranslating_CDS
AAEL011371-RA	0.74	55.82	75.43	2.85	90.64	31.8	3.77	86.7	23	protein_coding
AAEL005726-RF	0.12	2.18	18.17	0.1	2.96	29.6	0.11	2.53	23	breakpoint cluster region protein (bcr)protein_coding
AAEL008450-RE	0.12	0.7	5.83	0.1	1.91	19.1	0.11	2.53	23	protein_coding
AAEL012654-RE	0.12	0.26	2.17	0.1	1.84	18.4	0.11	2.53	23	triacylglycerol lipase, pancreaticprotein_coding
AAEL003112-RA	0.25	36.78	147.12	16.02	269.81	16.84	5.38	123.76	23	protein_coding
AAEL021679-RB	0.12	0.35	2.92	0.1	1.51	15.1	0.11	2.53	23	protein_coding
AAEL020390-RC	0.12	0.26	2.17	0.1	0.99	9.9	0.11	2.53	23	nontranslating_CDS
AAEL008078-RB	0.12	0.35	2.92	0.1	0.79	7.9	0.11	2.53	23	clk2protein_coding
AAEL012203-RD	0.12	1.22	10.17	0.2	1.45	7.25	0.11	2.53	23	protein_coding
AAEL024921-RA	0.12	0.35	2.92	0.1	0.59	5.9	0.11	2.53	23	protein_coding
AAEL006809-RC	0.12	1.66	13.83	0.59	3.03	5.14	0.11	2.53	23	voltage-gated ion channelprotein_coding
AAEL000719-RE	0.12	1.31	10.92	0.39	1.64	4.21	0.11	2.53	23	pak-interacting exchange factor, beta-pix/cool-1protein_coding
AAEL011324-RE	0.12	0.7	5.83	0.69	2.24	3.25	0.11	2.53	23	protein_coding
AAEL019424-RM	0.12	0.79	6.58	1.38	4.34	3.14	0.11	2.53	23	protein_coding
AAEL028153-RA	0.62	0.7	1.13	0.1	0.26	2.6	1.4	32.2	23	lncRNA
AAEL002606-RA	0.12	0.09	0.75	0.88	0.13	0.15	0.11	2.53	23	OBP35: odorant binding protein OBP35protein_coding
AAEL018155-RC	0.62	3.93	6.34	2.26	10.26	4.54	0.86	19.7	22.91	protein_coding
AAEL005276-RA	0.25	18.17	72.68	0.1	12.69	126.9	0.65	14.84	22.83	target of myb1 (tom1)protein_coding
AAEL024982-RA	0.12	2.53	21.08	0.39	4.47	11.46	0.43	9.78	22.74	protein_coding
AAEL021798-RD	0.12	3.49	29.08	0.1	4.54	45.4	0.22	4.99	22.68	protein_coding
AAEL012117-RD	0.12	3.58	29.83	0.1	3.88	38.8	0.22	4.99	22.68	mitochondrial carrier proteinnontranslating_CDS
AAEL009588-RH	0.12	1.49	12.42	0.1	3.42	34.2	0.22	4.99	22.68	expressed protein (HR3)protein_coding
AAEL027439-RA	1.86	318.6	171.29	23.29	829.83	35.63	19.8	448.73	22.66	protein_coding
AAEL025806-RB	0.25	19.22	76.88	0.1	11.58	115.8	1.18	26.62	22.56	protein_coding
AAEL017500-RA	0.99	2.71	2.74	20.84	16.71	0.8	2.47	55.69	22.55	protein_coding
AAEL017300-RC	0.12	1.31	10.92	2.56	9.08	3.55	0.32	7.19	22.47	protein_coding
AAEL023895-RA	0.12	0.96	8	0.1	4.8	48	0.22	4.92	22.36	protein_coding
AAEL010738-RS	0.12	1.22	10.17	0.1	4.34	43.4	0.11	2.46	22.36	sodium bicarbonate cotransporterprotein_coding
AAEL006216-RH	0.12	1.66	13.83	0.1	4.21	42.1	0.22	4.92	22.36	protein_coding
AAEL027602-RA	0.12	0.26	2.17	0.1	2.7	27	0.11	2.46	22.36	protein_coding
AAEL011324-RI	0.25	0.87	3.48	0.1	2.3	23	0.11	2.46	22.36	protein_coding
AAEL019771-RB	0.12	0.96	8	0.1	1.91	19.1	0.11	2.46	22.36	protein_coding
AAEL026846-RH	0.12	1.49	12.42	0.1	1.84	18.4	0.11	2.46	22.36	protein_coding
AAEL019618-RB	0.74	13.89	18.77	1.77	31.9	18.02	1.61	36	22.36	protein_coding
AAEL013600-RE	0.12	1.22	10.17	0.49	5.33	10.88	0.11	2.46	22.36	integrin alpha-psprotein_coding
AAEL008480-RA	0.12	0.87	7.25	0.2	1.32	6.6	0.11	2.46	22.36	protein_coding
AAEL019740-RA	0.12	0.7	5.83	0.1	0.66	6.6	0.11	2.46	22.36	protein_coding
AAEL026796-RD	0.12	0.79	6.58	1.38	7.04	5.1	0.11	2.46	22.36	protein_coding
AAEL002250-RB	0.74	1.75	2.36	0.59	2.76	4.68	0.11	2.46	22.36	terminal deoxycytidyl transferase rev1protein_coding
AAEL014141-RD	0.12	1.05	8.75	2.36	4.01	1.7	0.11	2.46	22.36	SRPN5: Serine Protease Inhibitor (serpin) likely cleavage at S/M.protein_coding
AAEL004036-RA	0.25	13.72	54.88	2.46	37.16	15.11	0.75	16.7	22.27	glucose dehydrogenaseprotein_coding
AAEL004003-RA	0.5	23.15	46.3	10.32	103.73	10.05	2.8	62.15	22.2	glucose dehydrogenaseprotein_coding
AAEL009702-RC	0.12	3.84	32	0.1	5.79	57.9	0.22	4.86	22.09	protein_coding
AAEL023117-RA	0.12	2.88	24	0.1	4.28	42.8	0.22	4.86	22.09	protein_coding
AAEL019450-RB	0.62	11.97	19.31	0.39	14.01	35.92	0.75	16.57	22.09	protein_coding
AAEL010854-RC	0.12	2.97	24.75	0.2	5.92	29.6	0.22	4.86	22.09	ubiquitin specific protease 2,protein_coding
AAEL009588-RD	0.12	1.83	15.25	0.2	3.09	15.45	0.22	4.86	22.09	expressed protein (HR3)protein_coding
AAEL006014-RA	0.87	35.82	41.17	8.75	126.03	14.4	3.34	73.72	22.07	HPX1: heme peroxidaseprotein_coding
AAEL007449-RD	1.11	6.81	6.14	2.36	14.54	6.16	0.54	11.91	22.06	protein_coding
AAEL007508-RA	0.37	0.52	1.41	1.67	3.03	1.81	0.54	11.91	22.06	oviductinprotein_coding
AAEL019563-RA	0.37	2.45	6.62	0.29	5.99	20.66	0.32	7.05	22.03	protein_coding
AAEL006958-RD	0.25	4.37	17.48	1.28	22.96	17.94	0.75	16.37	21.83	Cell adhesion moleculenontranslating_CDS
AAEL025819-RA	0.12	0.7	5.83	0.1	5.33	53.3	0.11	2.4	21.82	pseudogene
AAEL026056-RA	0.12	1.92	16	0.1	3.55	35.5	0.11	2.4	21.82	protein_coding
AAEL019714-RB	0.12	1.66	13.83	0.1	1.78	17.8	0.11	2.4	21.82	protein_coding
AAEL011083-RF	0.12	0.61	5.08	0.1	1.45	14.5	0.11	2.4	21.82	protein_coding
AAEL019755-RG	0.5	1.66	3.32	0.1	1.25	12.5	0.11	2.4	21.82	protein_coding
AAEL002754-RB	0.12	0.17	1.42	0.1	0.86	8.6	0.11	2.4	21.82	nephrinprotein_coding
AAEL000256-RB	0.12	0.7	5.83	0.39	3.16	8.1	0.11	2.4	21.82	SCRB9: Class B Scavenger Receptor (CD36 domain).protein_coding
AAEL009375-RJ	0.12	0.26	2.17	0.1	0.66	6.6	0.11	2.4	21.82	plekhh1protein_coding
AAEL014999-RB	0.12	1.66	13.83	0.29	1.91	6.59	0.11	2.4	21.82	protein_coding
AAEL006522-RF	0.12	0.61	5.08	0.1	0.59	5.9	0.11	2.4	21.82	turtle protein, isoformprotein_coding
AAEL001694-RA	0.12	1.75	14.58	0.1	0.53	5.3	0.11	2.4	21.82	protein_coding
AAEL020110-RE	0.12	0.79	6.58	0.2	0.66	3.3	0.11	2.4	21.82	protein_coding
AAEL001803-RG	0.12	1.14	9.5	0.88	2.7	3.07	0.11	2.4	21.82	protein_coding
AAEL019424-RQ	0.37	1.57	4.24	1.97	3.81	1.93	0.11	2.4	21.82	protein_coding
AAEL014773-RB	0.12	0.09	0.75	0.1	0.13	1.3	0.11	2.4	21.82	protein_coding
AAEL019538-RA	0.12	1.4	11.67	0.29	6.77	23.34	0.54	11.78	21.81	protein_coding
AAEL007315-RB	0.12	2.18	18.17	0.1	3.88	38.8	0.22	4.79	21.77	symbol, putativeprotein_coding
AAEL023845-RD	0.12	0.44	3.67	0.29	5.72	19.72	0.22	4.79	21.77	protein_coding
AAEL009684-RD	0.62	3.76	6.06	0.49	8.35	17.04	0.54	11.71	21.69	protein_coding
AAEL012575-RA	0.12	7.16	59.67	4.32	37.76	8.74	0.43	9.32	21.67	serine protease, putativeprotein_coding
AAEL019563-RE	0.25	4.11	16.44	0.2	6.77	33.85	0.32	6.92	21.63	protein_coding
AAEL020002-RA	0.37	5.5	14.86	0.39	10.39	26.64	0.65	14.04	21.6	protein_coding
AAEL002346-RC	1.24	13.37	10.78	1.18	28.02	23.75	2.26	48.71	21.55	plexA: plexin aprotein_coding
AAEL002354-RE	0.25	10.05	40.2	1.87	32.16	17.2	1.18	25.35	21.48	HPX5: heme peroxidaseprotein_coding
AAEL014357-RF	0.12	0.87	7.25	0.1	10.66	106.6	0.22	4.72	21.45	nontranslating_CDS
AAEL024849-RB	0.12	1.66	13.83	0.2	3.62	18.1	0.22	4.72	21.45	protein_coding
AAEL019473-RD	0.74	1.83	2.47	0.39	5.66	14.51	0.22	4.72	21.45	protein_coding
AAEL004138-RA	0.12	3.84	32	0.1	7.04	70.4	0.54	11.58	21.44	signal peptide peptidaseprotein_coding
AAEL002518-RD	0.37	2.27	6.14	0.1	4.54	45.4	0.54	11.58	21.44	glutamate receptor, ionotropic kainate 1, 2, 3 (glur5, glur6, glur7)protein_coding
AAEL019500-RB	0.12	2.18	18.17	0.2	4.34	21.7	0.32	6.79	21.22	protein_coding
AAEL002354-RC	0.12	9.78	81.5	1.87	28.22	15.09	1.18	25.02	21.2	HPX5: heme peroxidaseprotein_coding
AAEL022046-RI	0.12	1.92	16	0.1	3.22	32.2	0.22	4.66	21.18	protein_coding
AAEL006567-RG	0.12	2.62	21.83	0.1	3.16	31.6	0.22	4.66	21.18	max binding protein, mntprotein_coding
AAEL025977-RF	0.12	0.26	2.17	0.1	2.24	22.4	0.11	2.33	21.18	protein_coding
AAEL007535-RE	0.12	0.61	5.08	0.1	1.84	18.4	0.11	2.33	21.18	protein_coding
AAEL011083-RE	0.12	1.66	13.83	0.1	1.51	15.1	0.11	2.33	21.18	protein_coding
AAEL019950-RB	0.12	0.61	5.08	0.1	1.51	15.1	0.11	2.33	21.18	nontranslating_CDS
AAEL019827-RF	0.12	0.79	6.58	0.1	1.38	13.8	0.11	2.33	21.18	protein_coding
AAEL019875-RB	0.12	0.87	7.25	0.1	0.99	9.9	0.11	2.33	21.18	protein_coding
AAEL019833-RC	0.12	0.7	5.83	0.2	1.78	8.9	0.11	2.33	21.18	protein_coding
AAEL008662-RC	0.12	0.7	5.83	0.2	1.32	6.6	0.11	2.33	21.18	mixed-lineage leukemia proteinprotein_coding
AAEL006247-RL	0.12	1.05	8.75	0.2	1.25	6.25	0.11	2.33	21.18	protein_coding
AAEL001304-RC	0.12	0.61	5.08	0.39	2.04	5.23	0.11	2.33	21.18	nuclear hormone receptor ftz-f1 betaprotein_coding
AAEL003731-RI	0.12	1.31	10.92	0.29	1.12	3.86	0.11	2.33	21.18	nuclear body associated kinase, putativeprotein_coding
AAEL021255-RE	0.12	0.7	5.83	0.29	0.99	3.41	0.11	2.33	21.18	protein_coding
AAEL010647-RA	0.12	0.09	0.75	0.1	0.13	1.3	0.11	2.33	21.18	protein_coding
AAEL019550-RB	0.12	2.01	16.75	0.1	0.07	0.7	0.11	2.33	21.18	nontranslating_CDS
AAEL019990-RD	0.62	6.73	10.85	1.38	20.13	14.59	1.94	41.05	21.16	protein_coding
AAEL019859-RB	0.12	2.8	23.33	1.28	15.13	11.82	0.65	13.71	21.09	protein_coding
AAEL014823-RB	0.12	6.99	58.25	0.88	27.23	30.94	0.54	11.38	21.07	protein_coding
AAEL021134-RA	0.74	16.42	22.19	1.47	28.48	19.37	1.08	22.76	21.07	protein_coding
AAEL015109-RC	0.25	4.98	19.92	1.38	15.39	11.15	0.86	18.1	21.05	CLIPD10: Clip-Domain Serine Protease family D.protein_coding
AAEL001584-RC	0.12	2.36	19.67	0.69	14.73	21.35	0.65	13.64	20.98	protein_coding
AAEL027468-RA	0.25	0.44	1.76	0.29	0.53	1.83	0.54	11.31	20.94	protein_coding
AAEL022508-RA	0.37	5.33	14.41	0.49	12.43	25.37	0.86	17.97	20.9	protein_coding
AAEL018155-RB	0.37	3.14	8.49	2.16	9.67	4.48	0.86	17.97	20.9	protein_coding
AAEL008782-RA	3.1	32.32	10.43	8.16	1.97	0.24	6.89	143.79	20.87	serine-type enodpeptidase,protein_coding
AAEL021424-RA	0.12	2.62	21.83	0.2	7.7	38.5	0.22	4.59	20.86	protein_coding
AAEL002455-RB	0.12	1.92	16	0.29	2.37	8.17	0.22	4.59	20.86	nucleoporin, Nup153, putativeprotein_coding
AAEL003387-RB	0.12	0.96	8	0.1	14.21	142.1	0.32	6.65	20.78	cationic amino acid transporterprotein_coding
AAEL025806-RC	0.12	18.61	155.08	0.1	10.98	109.8	1.29	26.75	20.74	protein_coding
AAEL013793-RA	0.74	81.59	110.26	0.88	91.56	104.05	5.38	111.25	20.68	protein_coding
AAEL004731-RF	0.12	1.22	10.17	0.39	7.89	20.23	0.32	6.59	20.59	protein_coding
AAEL019500-RD	0.37	2.97	8.03	0.2	2.57	12.85	0.32	6.59	20.59	protein_coding
AAEL025658-RA	0.25	9.09	36.36	0.1	0.33	3.3	0.32	6.59	20.59	protein_coding
AAEL014144-RB	0.37	3.06	8.27	1.57	22.63	14.41	1.29	26.55	20.58	rapsynoidprotein_coding
AAEL022979-RC	0.12	1.31	10.92	0.1	3.75	37.5	0.11	2.26	20.55	nontranslating_CDS
AAEL019477-RE	0.37	1.22	3.3	0.1	2.37	23.7	0.11	2.26	20.55	protein_coding
AAEL012945-RE	0.12	0.96	8	0.1	2.3	23	0.11	2.26	20.55	protein_coding
AAEL002408-RB	0.12	0.96	8	0.2	3.29	16.45	0.11	2.26	20.55	protein_coding
AAEL012079-RF	0.5	2.36	4.72	0.39	6.12	15.69	0.22	4.52	20.55	protein_coding
AAEL005149-RD	0.12	2.88	24	0.2	2.76	13.8	0.22	4.52	20.55	liprin-beta1, putativeprotein_coding
AAEL021302-RA	0.12	0.44	3.67	0.1	1.38	13.8	0.11	2.26	20.55	protein_coding
AAEL025049-RK	0.12	0.7	5.83	0.1	1.05	10.5	0.11	2.26	20.55	nontranslating_CDS
AAEL002879-RQ	0.12	0.35	2.92	0.1	0.86	8.6	0.11	2.26	20.55	heterogeneous nuclear ribonucleoprotein rprotein_coding
AAEL002357-RG	0.12	0.35	2.92	0.1	0.79	7.9	0.11	2.26	20.55	protein_coding
AAEL006522-RD	0.12	0.26	2.17	0.1	0.66	6.6	0.11	2.26	20.55	turtle protein, isoformprotein_coding
AAEL027269-RA	0.62	1.31	2.11	0.39	2.57	6.59	0.11	2.26	20.55	protein_coding
AAEL027323-RB	0.37	1.83	4.95	0.49	3.09	6.31	0.11	2.26	20.55	protein_coding
AAEL006522-RB	0.12	0.17	1.42	0.1	0.59	5.9	0.11	2.26	20.55	turtle protein, isoformprotein_coding
AAEL005206-RB	0.12	0.09	0.75	0.39	1.64	4.21	0.11	2.26	20.55	c-terminal pdz ligand of neuronal nitric oxide synthase proteinprotein_coding
AAEL020586-RA	0.12	0.26	2.17	0.1	0.33	3.3	0.11	2.26	20.55	protein_coding
AAEL027350-RC	0.25	1.22	4.88	0.49	1.32	2.69	0.11	2.26	20.55	protein_coding
AAEL022734-RC	0.12	1.83	15.25	0.69	7.83	11.35	0.43	8.78	20.42	protein_coding
AAEL005906-RC	0.12	0.79	6.58	0.2	1.25	6.25	0.43	8.78	20.42	serine proteaseprotein_coding
AAEL009043-RD	0.12	6.03	50.25	0.1	4.67	46.7	0.32	6.52	20.38	protein_coding
AAEL008078-RJ	0.12	1.14	9.5	0.1	2.63	26.3	0.32	6.52	20.38	clk2protein_coding
AAEL024053-RC	0.12	2.53	21.08	0.69	5.33	7.72	0.32	6.52	20.38	protein_coding
AAEL001446-RG	0.62	2.8	4.52	1.18	4.87	4.13	0.32	6.52	20.38	testis-specific protein pbs13 (t-complex 11 )protein_coding
AAEL025631-RA	0.25	5.33	21.32	0.59	10.13	17.17	1.18	24.02	20.36	protein_coding
AAEL023005-RB	2.35	8.47	3.6	1.08	9.47	8.77	0.86	17.5	20.35	protein_coding
AAEL023044-RA	0.25	3.49	13.96	0.1	7.96	79.6	0.54	10.98	20.33	protein_coding
AAEL018168-RC	0.62	4.72	7.61	1.08	9.34	8.65	0.54	10.98	20.33	protein_coding
AAEL005793-RB	0.37	0.96	2.59	2.36	3.49	1.48	3.55	72.06	20.3	AMP dependent ligaseprotein_coding
AAEL012117-RB	0.12	2.27	18.92	0.1	3.68	36.8	0.22	4.46	20.27	mitochondrial carrier proteinnontranslating_CDS
AAEL024849-RH	0.12	1.75	14.58	0.1	3.42	34.2	0.22	4.46	20.27	protein_coding
AAEL006567-RI	0.25	2.36	9.44	0.1	3.29	32.9	0.22	4.46	20.27	max binding protein, mntprotein_coding
AAEL018348-RI	0.12	2.71	22.58	0.49	3.62	7.39	0.22	4.46	20.27	protein_coding
AAEL019496-RD	0.12	1.05	8.75	0.2	3.22	16.1	0.32	6.45	20.16	protein_coding
AAEL019500-RA	0.12	2.18	18.17	0.69	3.03	4.39	0.32	6.45	20.16	protein_coding
AAEL020347-RB	0.12	1.66	13.83	1.18	3.68	3.12	0.43	8.65	20.12	protein_coding
AAEL005874-RB	0.12	10.83	90.25	0.98	16.05	16.38	0.65	13.04	20.06	protein_coding
AAEL024627-RA	0.12	1.75	14.58	0.1	13.22	132.2	0.11	2.2	20	protein_coding
AAEL022979-RI	0.12	1.22	10.17	0.1	2.76	27.6	0.11	2.2	20	nontranslating_CDS
AAEL022980-RA	0.12	2.27	18.92	0.1	2.24	22.4	0.11	2.2	20	lncRNA
AAEL001526-RB	0.12	0.79	6.58	0.1	1.64	16.4	0.11	2.2	20	zinc finger proteinprotein_coding
AAEL023943-RA	0.12	0.44	3.67	0.1	1.12	11.2	0.11	2.2	20	protein_coding
AAEL021012-RB	0.12	0.35	2.92	0.1	1.12	11.2	0.11	2.2	20	protein_coding
AAEL021286-RA	0.12	0.35	2.92	0.1	1.05	10.5	0.11	2.2	20	lncRNA
AAEL019521-RC	0.37	2.01	5.43	0.1	0.92	9.2	0.11	2.2	20	protein_coding
AAEL012203-RE	0.12	1.83	15.25	0.2	1.78	8.9	0.11	2.2	20	protein_coding
AAEL000342-RC	0.37	0.96	2.59	0.29	2.3	7.93	0.11	2.2	20	peroxidasinprotein_coding
AAEL019566-RF	0.12	1.57	13.08	0.1	0.79	7.9	0.11	2.2	20	protein_coding
AAEL008726-RB	0.25	3.06	12.24	0.59	4.54	7.69	0.11	2.2	20	protein_coding
AAEL004964-RF	0.37	1.4	3.78	0.39	1.84	4.72	0.11	2.2	20	protein_coding
AAEL001813-RA	1.73	9.09	5.25	3.15	13.88	4.41	0.11	2.2	20	sodium/solute symporterprotein_coding
AAEL025295-RF	0.12	0.44	3.67	0.79	2.17	2.75	0.11	2.2	20	protein_coding
AAEL019533-RM	0.62	1.57	2.53	0.49	1.32	2.69	0.11	2.2	20	protein_coding
AAEL027904-RA	0.12	0.09	0.75	0.1	0.2	2	0.11	2.2	20	protein_coding
AAEL015363-RA	3.22	0.09	0.03	27.13	2.24	0.08	19.37	386.92	19.98	cuticle protein, putativeprotein_coding
AAEL006216-RM	0.12	2.01	16.75	0.2	5.99	29.95	0.22	4.39	19.95	protein_coding
AAEL017280-RF	0.12	1.31	10.92	0.2	2.37	11.85	0.22	4.39	19.95	protein_coding
AAEL019970-RE	0.5	2.01	4.02	0.49	4.87	9.94	0.22	4.39	19.95	protein_coding
AAEL019700-RJ	0.25	1.49	5.96	0.59	3.03	5.14	0.22	4.39	19.95	protein_coding
AAEL012233-RB	0.5	12.06	24.12	1.08	22.63	20.95	1.61	32	19.88	protein_coding
AAEL009684-RB	0.74	3.93	5.31	1.28	8.62	6.73	0.75	14.9	19.87	protein_coding
AAEL013648-RA	0.37	3.41	9.22	11.01	22.36	2.03	0.75	14.9	19.87	Fatty acyl-CoA reductaseprotein_coding
AAEL025631-RC	0.25	5.24	20.96	1.38	11.38	8.25	1.18	23.22	19.68	protein_coding
AAEL002246-RA	1.61	0.09	0.06	15.14	3.49	0.23	7.75	152.37	19.66	cuticle protein, putativeprotein_coding
AAEL009588-RF	0.12	1.22	10.17	0.1	3.22	32.2	0.22	4.32	19.64	expressed protein (HR3)protein_coding
AAEL003347-RA	0.12	2.1	17.5	0.69	4.87	7.06	0.54	10.58	19.59	CRAL/TRIO domain-containing proteinprotein_coding
AAEL024144-RA	0.99	20.97	21.18	9.73	108.2	11.12	7.85	153.44	19.55	protein_coding
AAEL000519-RA	0.5	0.26	0.52	7.76	1.12	0.14	2.26	44.18	19.55	protein_coding
AAEL009588-RC	0.12	1.4	11.67	0.1	3.16	31.6	0.32	6.25	19.53	expressed protein (HR3)protein_coding
AAEL005843-RE	0.12	2.01	16.75	0.29	5	17.24	0.43	8.38	19.49	protein_coding
AAEL026220-RB	0.12	3.06	25.5	0.2	6.77	33.85	0.54	10.51	19.46	protein_coding
AAEL006216-RG	0.12	1.83	15.25	0.1	4.21	42.1	0.22	4.26	19.36	protein_coding
AAEL007658-RD	0.12	2.01	16.75	0.1	2.57	25.7	0.11	2.13	19.36	partitioning defective 3, par-3protein_coding
AAEL025977-RN	0.12	0.26	2.17	0.1	2.04	20.4	0.11	2.13	19.36	protein_coding
AAEL020123-RB	0.12	1.22	10.17	0.1	1.51	15.1	0.11	2.13	19.36	protein_coding
AAEL019731-RH	0.12	1.14	9.5	0.29	4.28	14.76	0.22	4.26	19.36	protein_coding
AAEL022459-RA	0.12	0.17	1.42	0.1	1.32	13.2	0.11	2.13	19.36	protein_coding
AAEL019566-RB	0.12	1.31	10.92	0.1	1.12	11.2	0.11	2.13	19.36	protein_coding
AAEL001207-RB	0.12	0.09	0.75	0.1	0.92	9.2	0.11	2.13	19.36	protein_coding
AAEL018241-RC	0.12	0.26	2.17	0.29	2.37	8.17	0.11	2.13	19.36	protein_coding
AAEL013847-RB	0.12	1.05	8.75	0.1	0.66	6.6	0.11	2.13	19.36	diacylglycerol kinase, zeta, iotaprotein_coding
AAEL008078-RS	0.12	0.35	2.92	0.1	0.53	5.3	0.11	2.13	19.36	clk2protein_coding
AAEL004964-RB	0.25	1.31	5.24	0.49	2.17	4.43	0.11	2.13	19.36	protein_coding
AAEL005024-RB	0.12	0.09	0.75	0.1	0.39	3.9	0.22	4.26	19.36	protein_coding
AAEL019932-RA	0.12	2.71	22.58	0.1	6.64	66.4	0.54	10.45	19.35	protein_coding
AAEL020002-RE	0.12	2.88	24	0.1	6.45	64.5	0.54	10.45	19.35	protein_coding
AAEL003112-RB	0.62	24.11	38.89	12.58	154.9	12.31	3.98	76.78	19.29	protein_coding
AAEL005843-RH	0.12	2.8	23.33	0.2	5.33	26.65	0.43	8.25	19.19	protein_coding
AAEL010467-RC	1.11	10.31	9.29	2.95	26.51	8.99	2.15	41.19	19.16	heterogeneous nuclear ribonucleoproteinprotein_coding
AAEL009793-RA	7.31	1.57	0.21	47.47	6.51	0.14	50.24	962.6	19.16	cuticle protein, putativeprotein_coding
AAEL025226-RB	0.62	8.91	14.37	0.29	12.96	44.69	0.65	12.44	19.14	protein_coding
AAEL001584-RE	0.12	3.23	26.92	0.49	15	30.61	0.65	12.44	19.14	protein_coding
AAEL011240-RC	0.12	3.76	31.33	0.59	6.84	11.59	0.65	12.44	19.14	protein_coding
AAEL006094-RA	0.25	11.09	44.36	2.75	20.26	7.37	1.29	24.69	19.14	protein_coding
AAEL023845-RB	0.12	0.87	7.25	0.49	4.34	8.86	0.32	6.12	19.13	protein_coding
AAEL017280-RH	0.12	1.57	13.08	0.1	4.08	40.8	0.22	4.19	19.05	protein_coding
AAEL019559-RG	0.12	4.72	39.33	0.29	6.77	23.34	0.22	4.19	19.05	protein_coding
AAEL003953-RB	0.12	3.41	28.42	1.28	4.6	3.59	0.22	4.19	19.05	map/microtubule affinity-regulating kinase 2,4protein_coding
AAEL003840-RA	0.12	0.61	5.08	0.39	1.91	4.9	0.43	8.18	19.02	GALE11: galectinprotein_coding
AAEL007397-RE	0.5	3.41	6.82	0.29	8.02	27.66	0.97	18.43	19	E75: Ecdysone-induced protein 75B isoform A Nuclear receptorprotein_coding
AAEL006460-RA	0.37	6.12	16.54	0.1	13.16	131.6	0.65	12.31	18.94	par-6 gammaprotein_coding
AAEL019601-RB	0.37	2.01	5.43	0.1	4.74	47.4	0.32	6.05	18.91	protein_coding
AAEL001281-RL	0.12	4.19	34.92	0.1	3.03	30.3	0.32	6.05	18.91	protein_coding
AAEL000636-RB	0.12	1.22	10.17	0.98	2.17	2.21	0.32	6.05	18.91	protein_coding
AAEL019724-RD	0.12	2.88	24	0.29	4.41	15.21	0.43	8.12	18.88	protein_coding
AAEL005908-RC	0.25	1.92	7.68	0.29	6.18	21.31	0.54	10.18	18.85	rolling pebblesprotein_coding
AAEL004897-RE	0.87	5.77	6.63	2.06	25.78	12.51	1.18	22.16	18.78	brain chitinase and chiaprotein_coding
AAEL009430-RC	0.12	1.57	13.08	0.1	2.76	27.6	0.22	4.13	18.77	protein_coding
AAEL019731-RC	0.12	2.27	18.92	0.2	3.81	19.05	0.22	4.13	18.77	protein_coding
AAEL027562-RB	0.12	0.7	5.83	0.1	1.78	17.8	0.22	4.13	18.77	protein_coding
AAEL019559-RI	0.5	3.67	7.34	0.39	5.39	13.82	0.22	4.13	18.77	protein_coding
AAEL008334-RJ	0.12	0.96	8	0.2	1.84	9.2	0.22	4.13	18.77	protein_coding
AAEL009430-RE	0.25	0.96	3.84	0.29	2.63	9.07	0.22	4.13	18.77	protein_coding
AAEL010738-RO	0.12	1.31	10.92	0.1	3.81	38.1	0.11	2.06	18.73	sodium bicarbonate cotransporterprotein_coding
AAEL001843-RH	0.12	0.96	8	0.1	2.17	21.7	0.11	2.06	18.73	ski oncogeneprotein_coding
AAEL010738-RG	0.37	1.57	4.24	0.2	3.75	18.75	0.11	2.06	18.73	sodium bicarbonate cotransporterprotein_coding
AAEL025977-RE	0.12	0.44	3.67	0.2	3.22	16.1	0.11	2.06	18.73	protein_coding
AAEL023510-RA	0.12	0.79	6.58	0.1	1.58	15.8	0.11	2.06	18.73	lncRNA
AAEL025049-RF	0.12	0.7	5.83	0.1	1.25	12.5	0.11	2.06	18.73	nontranslating_CDS
AAEL003388-RK	0.12	0.7	5.83	0.2	2.3	11.5	0.11	2.06	18.73	axis inhibition protein, axinprotein_coding
AAEL019566-RA	0.12	2.1	17.5	0.1	1.05	10.5	0.11	2.06	18.73	protein_coding
AAEL008579-RA	0.12	1.57	13.08	0.29	2.43	8.38	0.11	2.06	18.73	Zinc finger proteinprotein_coding
AAEL009754-RD	0.12	0.44	3.67	0.2	1.64	8.2	0.11	2.06	18.73	endophilin bprotein_coding
AAEL005149-RL	0.12	1.49	12.42	0.29	2.3	7.93	0.11	2.06	18.73	liprin-beta1, putativeprotein_coding
AAEL004083-RF	0.37	1.14	3.08	0.59	4.41	7.47	0.11	2.06	18.73	WD-repeat proteinprotein_coding
AAEL001526-RO	0.12	1.22	10.17	0.1	0.72	7.2	0.11	2.06	18.73	zinc finger proteinprotein_coding
AAEL026015-RA	0.12	0.96	8	0.1	0.66	6.6	0.11	2.06	18.73	protein_coding
AAEL019546-RQ	0.12	0.35	2.92	0.1	0.59	5.9	0.11	2.06	18.73	protein_coding
AAEL009250-RC	0.62	1.05	1.69	0.2	1.05	5.25	0.11	2.06	18.73	protein_coding
AAEL023030-RA	0.12	0.17	1.42	0.1	0.26	2.6	0.11	2.06	18.73	protein_coding
AAEL020300-RA	0.12	2.88	24	0.69	1.38	2	0.11	2.06	18.73	protein_coding
AAEL019808-RF	0.12	0.17	1.42	0.29	0.53	1.83	0.11	2.06	18.73	protein_coding
AAEL013184-RE	0.12	0.79	6.58	14.25	23.61	1.66	0.11	2.06	18.73	protein_coding
AAEL009788-RA	0.12	0.09	0.75	0.39	0.07	0.18	0.11	2.06	18.73	cuticle protein, putativeprotein_coding
AAEL005874-RC	0.87	14.07	16.17	0.98	16.71	17.05	0.86	16.1	18.72	protein_coding
AAEL007579-RC	0.37	2.01	5.43	0.59	55.05	93.31	0.75	13.97	18.63	protein_coding
AAEL019859-RA	0.12	1.31	10.92	0.79	8.16	10.33	0.54	10.05	18.61	protein_coding
AAEL015109-RB	0.12	5.5	45.83	1.67	15.33	9.18	0.97	18.03	18.59	CLIPD10: Clip-Domain Serine Protease family D.protein_coding
AAEL001168-RC	0.12	2.18	18.17	2.46	15.59	6.34	0.97	18.03	18.59	protein_coding
AAEL005533-RB	1.73	16.51	9.54	2.36	32.69	13.85	1.08	19.96	18.48	synaptic vesicle proteinprotein_coding
AAEL019793-RI	0.99	3.41	3.44	1.47	7.5	5.1	0.54	9.98	18.48	protein_coding
AAEL022046-RL	0.12	1.83	15.25	0.1	3.09	30.9	0.22	4.06	18.45	protein_coding
AAEL008853-RC	0.12	1.66	13.83	0.1	3.09	30.9	0.22	4.06	18.45	choline/ethanolamine kinaseprotein_coding
AAEL006216-RC	0.12	2.45	20.42	0.2	5	25	0.22	4.06	18.45	protein_coding
AAEL009430-RG	0.12	1.4	11.67	0.1	2.3	23	0.22	4.06	18.45	protein_coding
AAEL002455-RC	0.12	2.18	18.17	0.1	1.91	19.1	0.22	4.06	18.45	nucleoporin, Nup153, putativeprotein_coding
AAEL023845-RE	0.12	0.35	2.92	0.39	4.67	11.97	0.22	4.06	18.45	protein_coding
AAEL026220-RA	0.5	3.67	7.34	0.2	7.3	36.5	0.65	11.98	18.43	protein_coding
AAEL023384-RB	0.62	4.8	7.74	7.08	28.94	4.09	1.61	29.68	18.43	protein_coding
AAEL025631-RB	0.12	4.46	37.17	1.38	8.75	6.34	1.29	23.69	18.36	protein_coding
AAEL014972-RC	0.12	3.41	28.42	1.18	12.43	10.53	0.54	9.91	18.35	protein_coding
AAEL006567-RF	0.25	1.75	7	0.29	3.16	10.9	0.32	5.86	18.31	max binding protein, mntprotein_coding
AAEL004520-RJ	0.37	2.88	7.78	0.88	4.14	4.7	0.32	5.86	18.31	cAMP/cgmp cyclic nucleotide phosphodiesteraseprotein_coding
AAEL001099-RB	0.74	5.68	7.68	0.98	6.97	7.11	0.43	7.85	18.26	DEAD box polypeptideprotein_coding
AAEL013863-RE	0.12	3.06	25.5	0.1	2.96	29.6	0.11	2	18.18	phosphatidylinositol-binding clathrin assembly proteinprotein_coding
AAEL025977-RH	0.12	0.17	1.42	0.1	2.76	27.6	0.11	2	18.18	protein_coding
AAEL010804-RG	0.12	0.26	2.17	0.1	1.64	16.4	0.11	2	18.18	calcium/calmodulin-dependent protein kinase kinaseprotein_coding
AAEL017515-RJ	0.12	1.22	10.17	0.1	1.58	15.8	0.11	2	18.18	protein_coding
AAEL014999-RI	0.12	1.05	8.75	0.1	1.58	15.8	0.11	2	18.18	protein_coding
AAEL007535-RD	0.12	0.35	2.92	0.1	1.58	15.8	0.11	2	18.18	protein_coding
AAEL001526-RQ	0.12	0.79	6.58	0.1	1.51	15.1	0.11	2	18.18	zinc finger proteinprotein_coding
AAEL020123-RC	0.12	0.7	5.83	0.1	1.45	14.5	0.11	2	18.18	protein_coding
AAEL002392-RE	0.12	1.05	8.75	0.1	1.38	13.8	0.11	2	18.18	protein_coding
AAEL014041-RC	0.12	0.96	8	0.1	1.38	13.8	0.11	2	18.18	protein_coding
AAEL026443-RE	0.12	0.09	0.75	0.1	1.32	13.2	0.11	2	18.18	protein_coding
AAEL014999-RF	0.12	0.7	5.83	0.1	1.05	10.5	0.11	2	18.18	protein_coding
AAEL025049-RM	0.12	0.87	7.25	0.1	0.99	9.9	0.11	2	18.18	nontranslating_CDS
AAEL019787-RB	0.12	0.96	8	0.1	0.92	9.2	0.11	2	18.18	protein_coding
AAEL019501-RD	0.12	0.09	0.75	0.1	0.92	9.2	0.11	2	18.18	protein_coding
AAEL006522-RK	0.12	0.26	2.17	0.1	0.86	8.6	0.11	2	18.18	turtle protein, isoformprotein_coding
AAEL019501-RB	0.12	0.17	1.42	0.1	0.86	8.6	0.11	2	18.18	protein_coding
AAEL005130-RB	0.12	0.09	0.75	0.1	0.53	5.3	0.11	2	18.18	zinc finger proteinprotein_coding
AAEL005111-RB	0.12	0.35	2.92	0.29	1.32	4.55	0.11	2	18.18	protein_coding
AAEL009375-RF	0.12	0.35	2.92	0.29	1.05	3.62	0.11	2	18.18	plekhh1protein_coding
AAEL024921-RC	0.12	0.17	1.42	0.1	0.33	3.3	0.11	2	18.18	protein_coding
AAEL006932-RD	0.12	0.09	0.75	0.1	0.26	2.6	0.11	2	18.18	transcription factor ap-2protein_coding
AAEL017280-RD	0.12	1.05	8.75	0.29	4.08	14.07	0.22	3.99	18.14	protein_coding
AAEL007030-RC	0.25	3.93	15.72	0.59	8.16	13.83	0.22	3.99	18.14	ceramidaseprotein_coding
AAEL019841-RB	0.12	0.96	8	0.29	0.92	3.17	0.22	3.99	18.14	protein_coding
AAEL027056-RA	0.12	47.7	397.5	0.39	32.82	84.15	0.54	9.78	18.11	protein_coding
AAEL027078-RC	0.12	2.71	22.58	1.28	12.76	9.97	0.86	15.57	18.1	protein_coding
AAEL007804-RE	0.87	3.84	4.41	0.49	2.76	5.63	0.32	5.79	18.09	semaphorinprotein_coding
AAEL003963-RA	0.74	2.27	3.07	0.59	1.91	3.24	0.32	5.79	18.09	calpain 4, 6, 7, invertebrateprotein_coding
AAEL017300-RE	0.12	1.83	15.25	2.95	8.09	2.74	0.43	7.72	17.95	protein_coding
AAEL017391-RA	0.25	3.93	15.72	0.29	6.25	21.55	0.32	5.72	17.88	protein_coding
AAEL019731-RB	0.25	2.36	9.44	0.1	5.06	50.6	0.22	3.93	17.86	protein_coding
AAEL020061-RA	0.12	0.61	5.08	0.1	1.12	11.2	0.22	3.93	17.86	protein_coding
AAEL022361-RA	0.12	3.06	25.5	0.79	9.73	12.32	0.43	7.65	17.79	protein_coding
AAEL019785-RB	0.74	4.11	5.55	0.98	6.45	6.58	0.43	7.65	17.79	protein_coding
AAEL025644-RA	0.25	14.15	56.6	0.98	33.68	34.37	1.61	28.61	17.77	protein_coding
AAEL001267-RA	0.12	0.87	7.25	0.1	6.18	61.8	0.32	5.66	17.69	protein_coding
AAEL001220-RC	0.62	11.18	18.03	1.87	33.22	17.76	1.08	19.03	17.62	ck: myosin-VIIa (Protein crinkled)protein_coding
AAEL026031-RA	0.12	1.75	14.58	0.1	4.6	46	0.11	1.93	17.55	pseudogene
AAEL004307-RE	0.12	1.83	15.25	0.1	4.47	44.7	0.11	1.93	17.55	n-myc downstream regulatedprotein_coding
AAEL027460-RB	0.5	2.71	5.42	0.1	3.49	34.9	0.11	1.93	17.55	protein_coding
AAEL019562-RD	0.12	0.87	7.25	0.1	2.1	21	0.22	3.86	17.55	protein_coding
AAEL022806-RB	0.12	1.66	13.83	0.1	1.97	19.7	0.11	1.93	17.55	nontranslating_CDS
AAEL020291-RA	0.12	0.52	4.33	0.1	1.97	19.7	0.11	1.93	17.55	protein_coding
AAEL019562-RC	0.12	1.22	10.17	0.1	1.91	19.1	0.22	3.86	17.55	protein_coding
AAEL014041-RB	0.12	1.14	9.5	0.1	1.84	18.4	0.11	1.93	17.55	protein_coding
AAEL025049-RH	0.12	1.05	8.75	0.1	1.51	15.1	0.11	1.93	17.55	nontranslating_CDS
AAEL011903-RB	0.12	0.7	5.83	0.1	1.51	15.1	0.11	1.93	17.55	zinc finger proteinprotein_coding
AAEL019833-RN	0.12	0.35	2.92	0.1	1.51	15.1	0.11	1.93	17.55	protein_coding
AAEL004918-RA	0.12	0.35	2.92	0.1	1.25	12.5	0.22	3.86	17.55	brat proteinprotein_coding
AAEL022478-RA	0.12	1.31	10.92	0.2	2.37	11.85	0.11	1.93	17.55	Putative transcriptional repressor protein yy1protein_coding
AAEL007208-RA	0.12	0.26	2.17	0.1	1.18	11.8	0.11	1.93	17.55	protein_coding
AAEL013713-RG	0.25	1.22	4.88	0.1	1.12	11.2	0.11	1.93	17.55	trypsinprotein_coding
AAEL022373-RB	0.37	1.31	3.54	0.39	4.34	11.13	0.22	3.86	17.55	protein_coding
AAEL001526-RP	0.12	0.7	5.83	0.1	1.05	10.5	0.11	1.93	17.55	zinc finger proteinprotein_coding
AAEL022459-RC	0.12	0.52	4.33	0.1	0.99	9.9	0.11	1.93	17.55	protein_coding
AAEL019875-RH	0.12	0.17	1.42	0.1	0.79	7.9	0.11	1.93	17.55	protein_coding
AAEL020110-RF	0.12	1.14	9.5	0.2	1.51	7.55	0.11	1.93	17.55	protein_coding
AAEL014510-RA	0.12	0.61	5.08	0.1	0.72	7.2	0.11	1.93	17.55	Sproutyprotein_coding
AAEL018343-RB	0.12	1.4	11.67	1.08	6.45	5.97	0.22	3.86	17.55	protein_coding
AAEL015255-RJ	0.12	1.14	9.5	0.39	2.3	5.9	0.11	1.93	17.55	phosphatidylinositol-4-phosphate 5-kinase type iprotein_coding
AAEL017374-RF	0.12	0.17	1.42	0.1	0.59	5.9	0.11	1.93	17.55	GPRMTH3: GPCR Methuselah Familyprotein_coding
AAEL011324-RG	0.12	0.09	0.75	0.29	1.71	5.9	0.11	1.93	17.55	protein_coding
AAEL027066-RA	0.12	1.66	13.83	0.1	0.53	5.3	0.11	1.93	17.55	protein_coding
AAEL009881-RA	0.12	0.35	2.92	0.39	1.97	5.05	0.11	1.93	17.55	dynein heavy chainprotein_coding
AAEL009375-RL	0.37	0.52	1.41	0.2	0.99	4.95	0.11	1.93	17.55	plekhh1protein_coding
AAEL022328-RC	0.12	1.05	8.75	0.1	0.46	4.6	0.11	1.93	17.55	protein_coding
AAEL001139-RA	0.12	0.09	0.75	0.1	0.46	4.6	0.11	1.93	17.55	br serine/threonine-protein kinaseprotein_coding
AAEL008823-RC	0.12	0.87	7.25	0.69	2.63	3.81	0.11	1.93	17.55	rac serine/threonine kinaseprotein_coding
AAEL004689-RE	0.37	0.35	0.95	0.59	2.17	3.68	0.11	1.93	17.55	protein_coding
AAEL009375-RM	0.12	0.17	1.42	0.39	1.38	3.54	0.11	1.93	17.55	plekhh1protein_coding
AAEL013713-RK	0.12	1.05	8.75	0.39	1.32	3.38	0.11	1.93	17.55	trypsinprotein_coding
AAEL010545-RB	0.12	0.09	0.75	0.1	0.26	2.6	0.11	1.93	17.55	protein_coding
AAEL018149-RB	0.12	0.35	2.92	0.1	0.2	2	0.11	1.93	17.55	protein_coding
AAEL005363-RF	0.62	0.87	1.4	0.39	0.72	1.85	0.11	1.93	17.55	galactosyltransferaseprotein_coding
AAEL022651-RA	0.37	9.35	25.27	0.1	0.13	1.3	0.11	1.93	17.55	protein_coding
AAEL010545-RC	0.12	0.26	2.17	0.1	0.07	0.7	0.11	1.93	17.55	protein_coding
AAEL026432-RC	0.37	10.13	27.38	1.38	22.36	16.2	1.51	26.48	17.54	protein_coding
AAEL008853-RA	0.12	2.97	24.75	0.1	3.62	36.2	0.32	5.59	17.47	choline/ethanolamine kinaseprotein_coding
AAEL007241-RA	0.25	2.88	11.52	0.1	3.29	32.9	0.32	5.59	17.47	protein_coding
AAEL020830-RA	0.5	6.9	13.8	0.59	8.35	14.15	0.75	13.04	17.39	protein_coding
AAEL007302-RC	0.5	8.21	16.42	6.59	26.97	4.09	0.75	13.04	17.39	protein_coding
AAEL019990-RB	1.24	8.39	6.77	1.67	20.52	12.29	2.37	41.12	17.35	protein_coding
AAEL019500-RE	0.25	2.27	9.08	0.49	4.67	9.53	0.43	7.45	17.33	protein_coding
AAEL020998-RA	0.25	1.31	5.24	0.1	2.24	22.4	0.22	3.79	17.23	nontranslating_CDS
AAEL012482-RE	0.12	0.96	8	0.29	1.18	4.07	0.22	3.79	17.23	protein_coding
AAEL017025-RB	0.12	47.44	395.33	0.49	57.29	116.92	3.66	62.94	17.2	protein_coding
AAEL018112-RD	0.5	1.75	3.5	2.56	6.91	2.7	0.43	7.39	17.19	protein_coding
AAEL023060-RC	0.12	3.14	26.17	0.1	2.43	24.3	0.32	5.46	17.06	protein_coding
AAEL006888-RB	0.37	15.81	42.73	10.42	64.39	6.18	6.89	117.57	17.06	protein_coding
AAEL005793-RA	0.25	0.52	2.08	1.08	3.16	2.93	3.77	64.28	17.05	AMP dependent ligaseprotein_coding
AAEL027037-RC	0.12	0.87	7.25	0.39	14.34	36.77	0.43	7.32	17.02	protein_coding
AAEL004913-RA	0.62	1.83	2.95	0.88	2.76	3.14	0.22	3.73	16.95	Arf3: ADP-ribosylation factor 3protein_coding
AAEL019503-RF	0.12	0.52	4.33	0.1	3.03	30.3	0.11	1.86	16.91	protein_coding
AAEL025977-RI	0.12	0.17	1.42	0.1	2.76	27.6	0.11	1.86	16.91	protein_coding
AAEL000425-RA	0.12	0.61	5.08	0.1	2.24	22.4	0.11	1.86	16.91	protein_coding
AAEL020539-RC	0.12	1.31	10.92	0.1	1.97	19.7	0.11	1.86	16.91	protein_coding
AAEL019833-RB	0.12	1.05	8.75	0.1	1.78	17.8	0.11	1.86	16.91	protein_coding
AAEL008390-RC	0.12	0.7	5.83	0.2	3.29	16.45	0.11	1.86	16.91	guanylate cyclaseprotein_coding
AAEL019827-RC	0.12	0.52	4.33	0.1	1.64	16.4	0.11	1.86	16.91	protein_coding
AAEL019503-RA	0.12	1.31	10.92	0.29	4.6	15.86	0.11	1.86	16.91	protein_coding
AAEL023502-RA	0.12	0.87	7.25	0.1	1.58	15.8	0.11	1.86	16.91	protein_coding
AAEL001526-RM	0.12	0.26	2.17	0.1	1.58	15.8	0.11	1.86	16.91	zinc finger proteinprotein_coding
AAEL013713-RO	0.12	0.7	5.83	0.1	1.51	15.1	0.11	1.86	16.91	trypsinprotein_coding
AAEL023067-RA	0.12	0.7	5.83	0.1	1.45	14.5	0.11	1.86	16.91	protein_coding
AAEL010738-RM	0.37	0.52	1.41	0.29	4.08	14.07	0.11	1.86	16.91	sodium bicarbonate cotransporterprotein_coding
AAEL021785-RD	0.12	1.14	9.5	0.1	1.25	12.5	0.11	1.86	16.91	protein_coding
AAEL024579-RA	0.12	0.52	4.33	0.1	1.25	12.5	0.11	1.86	16.91	protein_coding
AAEL005206-RI	0.12	0.35	2.92	0.2	2.3	11.5	0.11	1.86	16.91	c-terminal pdz ligand of neuronal nitric oxide synthase proteinprotein_coding
AAEL019875-RA	0.12	0.96	8	0.1	1.05	10.5	0.11	1.86	16.91	protein_coding
AAEL023510-RB	0.12	0.96	8	0.2	2.1	10.5	0.11	1.86	16.91	lncRNA
AAEL021679-RE	0.12	0.52	4.33	0.2	1.91	9.55	0.11	1.86	16.91	protein_coding
AAEL009736-RF	0.12	0.17	1.42	0.2	1.58	7.9	0.11	1.86	16.91	protein_coding
AAEL024104-RA	0.25	1.49	5.96	0.2	1.25	6.25	0.11	1.86	16.91	protein_coding
AAEL011280-RE	0.12	0.26	2.17	0.1	0.59	5.9	0.11	1.86	16.91	voltage-dependent p/q type calcium channelnontranslating_CDS
AAEL019875-RG	0.12	0.52	4.33	0.1	0.53	5.3	0.11	1.86	16.91	protein_coding
AAEL019515-RD	0.12	0.52	4.33	0.49	1.97	4.02	0.11	1.86	16.91	protein_coding
AAEL009761-RB	0.12	0.09	0.75	0.1	0.39	3.9	0.11	1.86	16.91	protein_coding
AAEL000041-RA	0.12	0.09	0.75	0.1	0.33	3.3	0.11	1.86	16.91	Forkhead box protein (AaegFOXM2)protein_coding
AAEL025462-RA	0.12	0.09	0.75	0.1	0.33	3.3	0.11	1.86	16.91	protein_coding
AAEL012513-RH	0.99	2.88	2.91	0.79	1.84	2.33	0.11	1.86	16.91	calcium-binding protein E63-1protein_coding
AAEL005363-RC	0.5	1.14	2.28	0.49	0.53	1.08	0.11	1.86	16.91	galactosyltransferaseprotein_coding
AAEL005843-RF	0.25	2.27	9.08	0.29	4.47	15.41	0.43	7.25	16.86	protein_coding
AAEL026679-RA	1.24	37.83	30.51	13.37	34.93	2.61	3.77	63.34	16.8	lncRNA
AAEL023098-RA	1.24	20.18	16.27	2.65	37.56	14.17	2.58	43.32	16.79	protein_coding
AAEL005908-RE	0.12	2.71	22.58	0.2	8.29	41.45	0.75	12.51	16.68	rolling pebblesprotein_coding
AAEL004307-RD	0.12	3.67	30.58	0.1	12.89	128.9	0.22	3.66	16.64	n-myc downstream regulatedprotein_coding
AAEL000417-RG	0.12	1.66	13.83	0.39	7.24	18.56	0.22	3.66	16.64	monocarboxylate transporterprotein_coding
AAEL021944-RA	0.12	1.05	8.75	0.29	3.49	12.03	0.22	3.66	16.64	protein_coding
AAEL014622-RB	0.25	2.36	9.44	1.18	3.75	3.18	0.32	5.32	16.63	protein_coding
AAEL021870-RA	2.72	52.15	19.17	8.55	355.52	41.58	22.27	370.15	16.62	protein_coding
AAEL008752-RA	0.12	2.27	18.92	2.95	23.68	8.03	3.01	49.97	16.6	protein_coding
AAEL010113-RA	0.25	9.35	37.4	0.88	27.23	30.94	0.65	10.78	16.58	protein_coding
AAEL023005-RA	1.61	9	5.59	1.67	9.14	5.47	1.08	17.9	16.57	protein_coding
AAEL019959-RA	0.12	7.51	62.58	1.77	4.74	2.68	1.29	21.36	16.56	protein_coding
AAEL007682-RC	0.37	6.99	18.89	1.38	21.05	15.25	0.97	16.04	16.54	protein_coding
AAEL019427-RC	0.74	6.9	9.32	12.38	63.54	5.13	3.23	53.43	16.54	protein_coding
AAEL010364-RB	0.25	3.84	15.36	0.1	7.7	77	0.54	8.92	16.52	protein_coding
AAEL006834-RA	1.11	42.2	38.02	4.62	73.34	15.87	8.07	133.01	16.48	glutamate semialdehyde dehydrogenaseprotein_coding
AAEL002354-RD	0.25	8.04	32.16	2.26	32.36	14.32	1.51	24.89	16.48	HPX5: heme peroxidaseprotein_coding
AAEL001437-RC	0.25	2.71	10.84	2.26	9.67	4.28	0.65	10.71	16.48	protein_coding
AAEL001318-RB	4.21	3.32	0.79	34.3	17.96	0.52	3.34	54.96	16.46	CRAL/TRIO domain-containing proteinprotein_coding
AAEL020258-RA	0.25	2.62	10.48	0.49	8.62	17.59	0.32	5.26	16.44	protein_coding
AAEL019700-RK	0.62	2.45	3.95	0.69	4.54	6.58	0.32	5.26	16.44	protein_coding
AAEL019990-RC	0.74	8.39	11.34	2.26	19.07	8.44	2.58	42.38	16.43	protein_coding
AAEL007397-RA	0.12	2.8	23.33	0.29	9.27	31.97	1.08	17.7	16.39	E75: Ecdysone-induced protein 75B isoform A Nuclear receptorprotein_coding
AAEL027905-RA	0.62	8.65	13.95	0.88	13.42	15.25	1.51	24.75	16.39	protein_coding
AAEL020291-RC	0.12	0.7	5.83	0.1	2.57	25.7	0.11	1.8	16.36	protein_coding
AAEL028081-RA	0.12	1.31	10.92	0.1	2.37	23.7	0.11	1.8	16.36	lncRNA
AAEL011281-RH	0.12	0.44	3.67	0.1	2.24	22.4	0.11	1.8	16.36	cytochrome B561protein_coding
AAEL024996-RA	0.12	0.52	4.33	0.1	2.04	20.4	0.11	1.8	16.36	protein_coding
AAEL020291-RB	0.12	0.96	8	0.1	1.84	18.4	0.11	1.8	16.36	protein_coding
AAEL002751-RA	0.12	0.35	2.92	0.1	1.84	18.4	0.11	1.8	16.36	protein_coding
AAEL013713-RL	0.12	0.61	5.08	0.1	1.78	17.8	0.11	1.8	16.36	trypsinprotein_coding
AAEL004689-RC	0.12	0.35	2.92	0.1	1.78	17.8	0.11	1.8	16.36	protein_coding
AAEL000967-RE	0.12	0.87	7.25	0.1	1.58	15.8	0.11	1.8	16.36	tmc7 proteinprotein_coding
AAEL008827-RH	0.12	0.26	2.17	0.1	1.58	15.8	0.11	1.8	16.36	cell adhesion moleculeprotein_coding
AAEL011083-RB	0.12	0.96	8	0.1	1.45	14.5	0.11	1.8	16.36	protein_coding
AAEL013102-RI	0.12	0.61	5.08	0.1	1.45	14.5	0.11	1.8	16.36	protein_coding
AAEL001526-RH	0.12	0.96	8	0.1	1.32	13.2	0.11	1.8	16.36	zinc finger proteinprotein_coding
AAEL022459-RB	0.12	0.52	4.33	0.1	1.12	11.2	0.11	1.8	16.36	protein_coding
AAEL019875-RF	0.12	0.44	3.67	0.1	1.12	11.2	0.11	1.8	16.36	protein_coding
AAEL013102-RF	0.25	0.52	2.08	0.1	0.99	9.9	0.11	1.8	16.36	protein_coding
AAEL012751-RN	0.12	0.79	6.58	0.1	0.92	9.2	0.11	1.8	16.36	protein_coding
AAEL000994-RK	0.12	1.05	8.75	0.1	0.72	7.2	0.11	1.8	16.36	protein_coding
AAEL012751-RF	0.12	0.61	5.08	0.1	0.72	7.2	0.11	1.8	16.36	protein_coding
AAEL017226-RC	0.5	1.92	3.84	0.1	0.72	7.2	0.11	1.8	16.36	protein_coding
AAEL002879-RW	0.12	0.26	2.17	0.1	0.72	7.2	0.11	1.8	16.36	heterogeneous nuclear ribonucleoprotein rprotein_coding
AAEL006247-RH	0.12	1.14	9.5	0.2	1.32	6.6	0.11	1.8	16.36	protein_coding
AAEL024921-RB	0.12	0.26	2.17	0.1	0.66	6.6	0.11	1.8	16.36	protein_coding
AAEL020110-RG	0.12	0.87	7.25	0.2	1.12	5.6	0.11	1.8	16.36	protein_coding
AAEL025163-RA	0.12	0.26	2.17	0.1	0.53	5.3	0.11	1.8	16.36	lncRNA
AAEL027096-RA	0.12	0.17	1.42	0.1	0.53	5.3	0.11	1.8	16.36	protein_coding
AAEL004209-RH	0.25	0.52	2.08	0.88	3.81	4.33	0.11	1.8	16.36	opioid-binding protein/cell adhesion molecule, putativeprotein_coding
AAEL008450-RB	0.12	0.26	2.17	0.29	0.99	3.41	0.11	1.8	16.36	protein_coding
AAEL002571-RC	0.12	0.17	1.42	0.29	0.92	3.17	0.11	1.8	16.36	band 4.1-like protein 4A (NBL4 protein), putativeprotein_coding
AAEL020709-RB	0.25	0.35	1.4	1.28	3.95	3.09	0.11	1.8	16.36	protein_coding
AAEL019827-RA	0.12	0.61	5.08	0.59	1.71	2.9	0.11	1.8	16.36	protein_coding
AAEL001207-RE	0.25	0.17	0.68	0.1	0.26	2.6	0.11	1.8	16.36	protein_coding
AAEL007245-RC	0.37	0.61	1.65	0.59	1.51	2.56	0.11	1.8	16.36	WD40 proteinprotein_coding
AAEL005142-RM	0.25	0.61	2.44	0.79	1.58	2	0.11	1.8	16.36	platelet endothelial tetraspan antigen 3 (cd151 antigen)protein_coding
AAEL005959-RA	0.12	1.83	15.25	0.1	0.13	1.3	0.11	1.8	16.36	phospholipase b, plb1protein_coding
AAEL014519-RB	0.12	1.66	13.83	0.59	1.51	2.56	0.22	3.59	16.32	cbl-dprotein_coding
AAEL001437-RF	0.37	2.45	6.62	2.56	10.06	3.93	0.65	10.58	16.28	protein_coding
AAEL019500-RH	0.37	2.8	7.57	0.2	4.67	23.35	0.32	5.19	16.22	protein_coding
AAEL022046-RM	0.12	1.22	10.17	0.29	1.91	6.59	0.32	5.19	16.22	protein_coding
AAEL023098-RD	1.36	20.27	14.9	2.16	35.85	16.6	2.69	43.58	16.2	protein_coding
AAEL011240-RD	0.25	4.8	19.2	0.59	6.58	11.15	0.65	10.51	16.17	protein_coding
AAEL003421-RA	0.12	7.95	66.25	0.49	7.56	15.43	0.54	8.72	16.15	triacylglycerol lipase, putativeprotein_coding
AAEL027261-RD	0.12	5.33	44.42	1.57	92.02	58.61	1.83	29.48	16.11	protein_coding
AAEL022272-RA	0.12	1.75	14.58	0.1	3.03	30.3	0.22	3.53	16.05	protein_coding
AAEL003391-RB	0.25	1.31	5.24	0.1	2.1	21	0.22	3.53	16.05	tankyraseprotein_coding
AAEL009430-RH	0.12	0.87	7.25	0.1	2.04	20.4	0.22	3.53	16.05	protein_coding
AAEL019776-RK	0.25	3.76	15.04	0.1	1.97	19.7	0.22	3.53	16.05	protein_coding
AAEL000405-RE	0.12	0.61	5.08	0.1	1.91	19.1	0.22	3.53	16.05	odd Oz proteinprotein_coding
AAEL011106-RB	0.12	1.57	13.08	0.1	1.45	14.5	0.22	3.53	16.05	protein_coding
AAEL013275-RC	0.12	1.66	13.83	0.29	0.92	3.17	0.22	3.53	16.05	importin beta-1nontranslating_CDS
AAEL026796-RE	0.12	1.66	13.83	0.59	8.62	14.61	0.54	8.65	16.02	nontranslating_CDS
AAEL009381-RH	0.5	1.92	3.84	1.08	4.54	4.2	0.54	8.65	16.02	protein_coding
AAEL010570-RA	0.25	0.44	1.76	0.1	1.18	11.8	0.32	5.12	16	acetylcholine receptor, beta-type subunit invertebrateprotein_coding
AAEL008647-RB	0.74	0.96	1.3	0.59	3.16	5.36	0.32	5.12	16	no-mechanoreceptor potential aprotein_coding
AAEL019859-RC	0.12	2.01	16.75	0.88	12.04	13.68	0.86	13.71	15.94	protein_coding
AAEL008752-RB	0.12	2.18	18.17	2.65	21.77	8.22	3.23	51.5	15.94	protein_coding
AAEL002955-RA	2.23	23.85	10.7	0.1	20.65	206.5	1.61	25.62	15.91	protein_coding
AAEL025228-RG	0.37	4.19	11.32	0.79	7.37	9.33	0.54	8.58	15.89	protein_coding
AAEL019694-RL	0.12	1.83	15.25	0.98	5	5.1	0.54	8.58	15.89	protein_coding
AAEL012082-RB	1.11	45.6	41.08	1.18	10.13	8.58	1.29	20.49	15.88	NF-180, putativeprotein_coding
AAEL002346-RE	1.36	14.33	10.54	2.26	27.36	12.11	3.01	47.77	15.87	plexA: plexin aprotein_coding
AAEL008924-RA	1.61	2.8	1.74	0.59	4.34	7.36	0.43	6.79	15.79	cysteine-rich hydrophobic domain 2 (chic1)protein_coding
AAEL003388-RI	0.25	0.96	3.84	0.1	3.75	37.5	0.11	1.73	15.73	axis inhibition protein, axinprotein_coding
AAEL004209-RD	0.12	1.22	10.17	0.29	9.47	32.66	0.11	1.73	15.73	opioid-binding protein/cell adhesion molecule, putativeprotein_coding
AAEL003388-RJ	0.12	0.7	5.83	0.1	2.83	28.3	0.11	1.73	15.73	axis inhibition protein, axinprotein_coding
AAEL007996-RA	0.12	0.52	4.33	0.1	2.37	23.7	0.11	1.73	15.73	centaurin alphaprotein_coding
AAEL014999-RD	0.12	1.05	8.75	0.1	2.24	22.4	0.11	1.73	15.73	protein_coding
AAEL014999-RG	0.12	1.4	11.67	0.1	2.17	21.7	0.11	1.73	15.73	protein_coding
AAEL008827-RF	0.12	1.57	13.08	0.1	2.1	21	0.11	1.73	15.73	cell adhesion moleculeprotein_coding
AAEL025977-RB	0.12	0.52	4.33	0.1	2.04	20.4	0.11	1.73	15.73	protein_coding
AAEL000405-RC	0.12	0.44	3.67	0.1	1.97	19.7	0.22	3.46	15.73	odd Oz proteinprotein_coding
AAEL010738-RJ	0.25	0.96	3.84	0.2	3.42	17.1	0.11	1.73	15.73	sodium bicarbonate cotransporterprotein_coding
AAEL001940-RE	0.25	1.83	7.32	0.1	1.64	16.4	0.11	1.73	15.73	Phosphatidate cytidylyltransferase (Fragment)protein_coding
AAEL008827-RE	0.12	0.61	5.08	0.1	1.58	15.8	0.11	1.73	15.73	cell adhesion moleculeprotein_coding
AAEL002879-RL	0.12	0.26	2.17	0.1	1.38	13.8	0.11	1.73	15.73	heterogeneous nuclear ribonucleoprotein rprotein_coding
AAEL010738-RP	0.12	0.96	8	0.2	2.7	13.5	0.11	1.73	15.73	sodium bicarbonate cotransporterprotein_coding
AAEL020530-RG	0.25	0.61	2.44	0.1	1.18	11.8	0.11	1.73	15.73	protein_coding
AAEL001526-RL	0.12	0.52	4.33	0.1	1.12	11.2	0.11	1.73	15.73	zinc finger proteinprotein_coding
AAEL004918-RF	0.12	0.44	3.67	0.1	1.12	11.2	0.22	3.46	15.73	brat proteinprotein_coding
AAEL019566-RG	0.12	1.92	16	0.1	1.05	10.5	0.11	1.73	15.73	protein_coding
AAEL007989-RC	0.12	0.96	8	0.1	1.05	10.5	0.11	1.73	15.73	protein_coding
AAEL019975-RA	0.12	0.87	7.25	0.1	0.99	9.9	0.11	1.73	15.73	protein_coding
AAEL019875-RD	0.12	0.44	3.67	0.1	0.99	9.9	0.11	1.73	15.73	protein_coding
AAEL013102-RB	0.12	0.96	8	0.1	0.92	9.2	0.11	1.73	15.73	protein_coding
AAEL007996-RD	0.12	0.79	6.58	0.29	2.37	8.17	0.11	1.73	15.73	centaurin alphaprotein_coding
AAEL018061-RB	0.12	0.44	3.67	0.1	0.79	7.9	0.11	1.73	15.73	protein_coding
AAEL009736-RI	0.12	0.17	1.42	0.2	1.58	7.9	0.11	1.73	15.73	protein_coding
AAEL022893-RA	0.12	1.31	10.92	0.1	0.66	6.6	0.11	1.73	15.73	protein_coding
AAEL008078-RO	0.12	0.26	2.17	0.1	0.66	6.6	0.11	1.73	15.73	clk2protein_coding
AAEL024921-RF	0.12	0.44	3.67	0.1	0.46	4.6	0.11	1.73	15.73	nontranslating_CDS
AAEL000342-RE	0.12	0.52	4.33	0.39	1.58	4.05	0.11	1.73	15.73	peroxidasinprotein_coding
AAEL026710-RA	0.12	0.09	0.75	0.2	0.79	3.95	0.11	1.73	15.73	protein_coding
AAEL000994-RO	0.12	0.61	5.08	0.1	0.39	3.9	0.11	1.73	15.73	protein_coding
AAEL012482-RG	0.12	0.52	4.33	0.29	1.12	3.86	0.22	3.46	15.73	protein_coding
AAEL008662-RN	0.25	0.61	2.44	0.29	0.99	3.41	0.11	1.73	15.73	mixed-lineage leukemia proteinprotein_coding
AAEL019419-RB	0.12	0.96	8	0.1	0.33	3.3	0.11	1.73	15.73	protein_coding
AAEL022328-RA	0.12	0.44	3.67	0.1	0.33	3.3	0.11	1.73	15.73	protein_coding
AAEL000338-RB	0.12	0.09	0.75	0.1	0.26	2.6	0.11	1.73	15.73	CYP325E3: cytochrome P450protein_coding
AAEL019521-RA	0.5	2.45	4.9	0.49	1.18	2.41	0.11	1.73	15.73	protein_coding
AAEL019990-RA	1.11	6.9	6.22	1.08	20.26	18.76	2.69	42.18	15.68	protein_coding
AAEL014972-RD	0.37	3.32	8.97	0.59	13.42	22.75	0.43	6.72	15.63	protein_coding
AAEL020002-RF	0.12	4.11	34.25	0.2	8.16	40.8	0.75	11.71	15.61	protein_coding
AAEL025153-RA	0.5	2.8	5.6	0.29	5.99	20.66	0.32	4.99	15.59	protein_coding
AAEL002879-RY	0.62	7.78	12.55	0.79	21.11	26.72	1.61	25.08	15.58	heterogeneous nuclear ribonucleoprotein rprotein_coding
AAEL023098-RC	1.36	21.67	15.93	2.26	34.47	15.25	2.9	45.18	15.58	protein_coding
AAEL006888-RC	0.25	17.73	70.92	9.34	70.31	7.53	7.75	120.57	15.56	protein_coding
AAEL017397-RA	2.35	13.02	5.54	3.24	2.7	0.83	1.72	26.68	15.51	protein_coding
AAEL019420-RE	0.12	4.63	38.58	0.1	5	50	0.43	6.65	15.47	nontranslating_CDS
AAEL025030-RA	0.62	5.94	9.58	1.47	32.16	21.88	1.61	24.89	15.46	protein_coding
AAEL002892-RB	0.12	0.35	2.92	0.1	3.03	30.3	0.22	3.39	15.41	protein kinase c, muprotein_coding
AAEL000949-RB	0.12	2.36	19.67	0.2	3.09	15.45	0.22	3.39	15.41	protein_coding
AAEL005843-RC	0.12	2.53	21.08	0.39	3.68	9.44	0.54	8.32	15.41	protein_coding
AAEL024346-RA	1.24	3.32	2.68	0.49	1.84	3.76	0.22	3.39	15.41	protein_coding
AAEL012482-RC	0.12	1.05	8.75	0.59	1.51	2.56	0.22	3.39	15.41	protein_coding
AAEL009588-RB	0.12	1.75	14.58	0.1	3.03	30.3	0.32	4.92	15.38	expressed protein (HR3)protein_coding
AAEL019970-RB	0.12	1.83	15.25	0.1	2.83	28.3	0.32	4.92	15.38	protein_coding
AAEL002879-RB	0.25	6.64	26.56	0.79	19.01	24.06	1.51	23.16	15.34	heterogeneous nuclear ribonucleoprotein rprotein_coding
AAEL007682-RB	0.74	9.09	12.28	1.77	19.01	10.74	0.86	13.17	15.31	nontranslating_CDS
AAEL004870-RA	0.12	13.28	110.67	3.44	39.27	11.42	1.61	24.62	15.29	CYP18A1: cytochrome P450protein_coding
AAEL005908-RD	0.12	2.01	16.75	0.39	6.97	17.87	0.54	8.25	15.28	rolling pebblesprotein_coding
AAEL019538-RB	0.12	0.96	8	0.39	6.51	16.69	0.65	9.91	15.25	protein_coding
AAEL026432-RD	0.25	10.4	41.6	1.47	24.47	16.65	1.61	24.49	15.21	protein_coding
AAEL019559-RB	0.12	3.32	27.67	0.2	5.79	28.95	0.32	4.86	15.19	protein_coding
AAEL017280-RC	0.37	1.92	5.19	0.1	2.37	23.7	0.32	4.86	15.19	protein_coding
AAEL011160-RC	0.12	1.22	10.17	0.79	0.46	0.58	0.32	4.86	15.19	protein_coding
AAEL002879-RI	0.99	6.99	7.06	0.88	20.19	22.94	1.72	26.08	15.16	heterogeneous nuclear ribonucleoprotein rprotein_coding
AAEL020341-RC	0.25	2.88	11.52	0.88	5.66	6.43	0.54	8.18	15.15	protein_coding
AAEL022979-RH	0.12	1.4	11.67	0.1	6.05	60.5	0.22	3.33	15.14	nontranslating_CDS
AAEL019586-RJ	0.25	1.92	7.68	0.1	2.43	24.3	0.22	3.33	15.14	protein_coding
AAEL000405-RK	0.25	0.96	3.84	0.2	1.71	8.55	0.22	3.33	15.14	odd Oz proteinprotein_coding
AAEL005276-RB	0.37	20.62	55.73	0.2	15.46	77.3	1.08	16.3	15.09	target of myb1 (tom1)protein_coding
AAEL019503-RC	0.12	0.87	7.25	0.1	3.49	34.9	0.11	1.66	15.09	protein_coding
AAEL003388-RB	0.12	0.61	5.08	0.1	2.76	27.6	0.11	1.66	15.09	axis inhibition protein, axinprotein_coding
AAEL014316-RC	0.12	0.52	4.33	0.1	2.43	24.3	0.11	1.66	15.09	protein_coding
AAEL021429-RA	0.12	0.96	8	0.2	3.75	18.75	0.11	1.66	15.09	protein_coding
AAEL020297-RA	0.12	0.7	5.83	0.2	3.75	18.75	0.11	1.66	15.09	protein_coding
AAEL019936-RC	0.25	0.7	2.8	0.1	1.84	18.4	0.11	1.66	15.09	protein_coding
AAEL021785-RB	0.12	0.7	5.83	0.1	1.71	17.1	0.11	1.66	15.09	protein_coding
AAEL007658-RN	0.12	1.83	15.25	0.2	3.16	15.8	0.11	1.66	15.09	partitioning defective 3, par-3protein_coding
AAEL014999-RK	0.12	0.79	6.58	0.1	1.58	15.8	0.11	1.66	15.09	protein_coding
AAEL008662-RQ	0.12	0.79	6.58	0.1	1.25	12.5	0.11	1.66	15.09	mixed-lineage leukemia proteinprotein_coding
AAEL019566-RC	0.12	1.4	11.67	0.1	1.05	10.5	0.11	1.66	15.09	protein_coding
AAEL027751-RE	0.12	0.79	6.58	0.1	1.05	10.5	0.11	1.66	15.09	protein_coding
AAEL010738-RE	0.12	0.87	7.25	0.29	2.89	9.97	0.11	1.66	15.09	sodium bicarbonate cotransporterprotein_coding
AAEL000967-RD	0.12	1.14	9.5	0.1	0.99	9.9	0.11	1.66	15.09	tmc7 proteinprotein_coding
AAEL021679-RD	0.12	0.61	5.08	0.2	1.84	9.2	0.11	1.66	15.09	protein_coding
AAEL009402-RD	0.12	1.14	9.5	0.1	0.86	8.6	0.11	1.66	15.09	map kinase-activated protein kinase (mapkapk)protein_coding
AAEL001803-RD	0.12	0.79	6.58	0.29	2.37	8.17	0.11	1.66	15.09	protein_coding
AAEL009736-RD	0.12	0.35	2.92	0.2	1.58	7.9	0.11	1.66	15.09	protein_coding
AAEL008662-RI	0.12	0.7	5.83	0.2	1.51	7.55	0.11	1.66	15.09	mixed-lineage leukemia proteinprotein_coding
AAEL012410-RT	0.25	1.22	4.88	0.2	1.51	7.55	0.11	1.66	15.09	AGO1b: eukaryotic translation initiation factor 2Cprotein_coding
AAEL005149-RC	0.12	0.7	5.83	0.1	0.72	7.2	0.11	1.66	15.09	liprin-beta1, putativeprotein_coding
AAEL001526-RD	0.12	0.79	6.58	0.1	0.66	6.6	0.11	1.66	15.09	zinc finger proteinprotein_coding
AAEL005130-RE	0.12	0.61	5.08	0.1	0.59	5.9	0.11	1.66	15.09	zinc finger proteinprotein_coding
AAEL024406-RD	0.12	0.35	2.92	0.1	0.59	5.9	0.11	1.66	15.09	protein_coding
AAEL014999-RM	0.12	0.87	7.25	0.29	1.58	5.45	0.11	1.66	15.09	protein_coding
AAEL018215-RE	0.12	0.87	7.25	0.1	0.46	4.6	0.11	1.66	15.09	protein_coding
AAEL001207-RD	0.12	0.35	2.92	0.1	0.46	4.6	0.11	1.66	15.09	protein_coding
AAEL001304-RD	0.12	0.26	2.17	0.39	1.78	4.56	0.11	1.66	15.09	nuclear hormone receptor ftz-f1 betaprotein_coding
AAEL004689-RB	0.12	0.96	8	0.39	1.71	4.38	0.11	1.66	15.09	protein_coding
AAEL008078-RC	0.12	0.52	4.33	0.1	0.33	3.3	0.11	1.66	15.09	clk2protein_coding
AAEL019923-RA	0.12	0.52	4.33	0.1	0.33	3.3	0.11	1.66	15.09	protein_coding
AAEL024283-RP	0.25	0.52	2.08	0.2	0.59	2.95	0.11	1.66	15.09	protein_coding
AAEL019726-RE	0.25	0.17	0.68	0.69	1.64	2.38	0.11	1.66	15.09	protein_coding
AAEL021556-RQ	0.12	0.61	5.08	0.1	0.2	2	0.11	1.66	15.09	nontranslating_CDS
AAEL019787-RA	0.12	0.44	3.67	0.49	0.92	1.88	0.11	1.66	15.09	protein_coding
AAEL013283-RA	0.12	0.09	0.75	0.1	0.07	0.7	0.11	1.66	15.09	serine-type enodpeptidaseprotein_coding
AAEL020010-RC	0.12	0.09	0.75	0.59	0.07	0.12	0.11	1.66	15.09	protein_coding
AAEL009607-RK	0.37	9	24.32	1.87	17.04	9.11	1.51	22.76	15.07	Protein lingererprotein_coding
AAEL000636-RA	0.12	1.05	8.75	1.08	2.3	2.13	0.65	9.78	15.05	protein_coding
AAEL027078-RB	0.25	2.53	10.12	1.18	13.62	11.54	1.08	16.24	15.04	protein_coding
AAEL015109-RD	0.12	4.19	34.92	1.47	14.93	10.16	0.97	14.57	15.02	CLIPD10: Clip-Domain Serine Protease family D.protein_coding
AAEL006589-RA	0.25	4.46	17.84	0.2	6.25	31.25	0.43	6.45	15	protein_coding
AAEL000860-RC	0.37	2.18	5.89	0.88	6.64	7.55	0.43	6.45	15	protein_coding
AAEL015593-RF	0.5	4.11	8.22	0.1	2.24	22.4	0.32	4.79	14.97	protein_coding
AAEL005305-RD	0.25	4.28	17.12	0.29	3.95	13.62	0.32	4.79	14.97	protein_coding
AAEL004743-RC	0.37	1.92	5.19	0.69	6.31	9.14	0.32	4.79	14.97	multidrug resistance protein 2 (ATP-binding cassette protein c)protein_coding
AAEL026898-RA	32.95	92.25	2.8	31.45	20.32	0.65	13.45	200.88	14.94	protein_coding
AAEL027261-RB	0.25	4.54	18.16	0.88	86.3	98.07	2.04	30.41	14.91	protein_coding
AAEL019939-RA	0.37	4.19	11.32	0.1	3.95	39.5	0.43	6.39	14.86	protein_coding
AAEL019500-RG	0.12	2.18	18.17	0.59	4.6	7.8	0.43	6.39	14.86	protein_coding
AAEL010508-RG	0.37	6.03	16.3	1.47	6.25	4.25	0.43	6.39	14.86	vacuolar protein sorting-associated protein (vps13)protein_coding
AAEL013793-RB	0.5	65.61	131.22	0.39	71.7	183.85	6.46	95.88	14.84	protein_coding
AAEL026432-RB	0.62	12.58	20.29	1.47	30.85	20.99	2.47	36.66	14.84	protein_coding
AAEL008827-RD	0.12	1.05	8.75	0.1	4.28	42.8	0.22	3.26	14.82	cell adhesion moleculeprotein_coding
AAEL025569-RC	0.25	2.01	8.04	0.1	2.5	25	0.22	3.26	14.82	protein_coding
AAEL000405-RI	0.12	0.7	5.83	0.1	1.97	19.7	0.22	3.26	14.82	odd Oz proteinprotein_coding
AAEL012079-RD	0.25	2.45	9.8	0.49	5.2	10.61	0.22	3.26	14.82	protein_coding
AAEL000558-RF	0.12	0.52	4.33	0.49	2.17	4.43	0.22	3.26	14.82	Neural stem cell-derived dendrite regulatorprotein_coding
AAEL006567-RH	0.12	2.1	17.5	0.1	2.17	21.7	0.32	4.72	14.75	max binding protein, mntprotein_coding
AAEL022046-RB	0.25	1.49	5.96	0.49	3.16	6.45	0.32	4.72	14.75	protein_coding
AAEL024367-RC	0.62	1.75	2.82	1.08	3.22	2.98	0.32	4.72	14.75	protein_coding
AAEL011160-RB	0.25	0.44	1.76	1.38	1.38	1	0.32	4.72	14.75	protein_coding
AAEL004987-RC	0.12	0.17	1.42	0.1	2.96	29.6	0.43	6.32	14.7	protein_coding
AAEL017300-RB	0.12	1.57	13.08	2.95	9.47	3.21	0.43	6.32	14.7	protein_coding
AAEL001532-RE	1.49	4.72	3.17	1.57	3.75	2.39	0.54	7.92	14.67	FAD NAD binding oxidoreductasesprotein_coding
AAEL025717-RB	0.37	11.88	32.11	1.08	19.93	18.45	1.4	20.49	14.64	protein_coding
AAEL022046-RJ	0.12	1.66	13.83	0.1	3.03	30.3	0.32	4.66	14.56	protein_coding
AAEL012380-RA	0.12	1.14	9.5	0.2	5.06	25.3	0.32	4.66	14.56	PGRPLA: Peptidoglycan Recognition Protein (Long)protein_coding
AAEL012409-RB	0.25	4.54	18.16	0.1	2.5	25	0.32	4.66	14.56	pantothenate kinaseprotein_coding
AAEL019776-RD	0.25	3.32	13.28	0.29	2.5	8.62	0.32	4.66	14.56	protein_coding
AAEL003953-RP	0.12	2.71	22.58	0.69	5.26	7.62	0.32	4.66	14.56	map/microtubule affinity-regulating kinase 2,4protein_coding
AAEL019503-RG	0.12	1.05	8.75	0.1	3.22	32.2	0.11	1.6	14.55	protein_coding
AAEL019503-RI	0.12	1.14	9.5	0.1	3.03	30.3	0.11	1.6	14.55	protein_coding
AAEL007658-RT	0.12	1.14	9.5	0.1	2.57	25.7	0.11	1.6	14.55	partitioning defective 3, par-3nontranslating_CDS
AAEL003388-RD	0.12	0.44	3.67	0.1	2.24	22.4	0.11	1.6	14.55	axis inhibition protein, axinprotein_coding
AAEL024398-RA	0.12	1.75	14.58	0.1	1.71	17.1	0.11	1.6	14.55	protein_coding
AAEL003388-RE	0.12	0.35	2.92	0.2	3.03	15.15	0.11	1.6	14.55	axis inhibition protein, axinprotein_coding
AAEL012751-RH	0.12	0.87	7.25	0.1	1.45	14.5	0.11	1.6	14.55	protein_coding
AAEL014041-RF	0.12	0.52	4.33	0.1	1.38	13.8	0.11	1.6	14.55	protein_coding
AAEL001526-RF	0.12	0.52	4.33	0.1	1.32	13.2	0.11	1.6	14.55	zinc finger proteinprotein_coding
AAEL009736-RE	0.12	0.09	0.75	0.1	1.32	13.2	0.11	1.6	14.55	protein_coding
AAEL001526-RG	0.12	0.96	8	0.1	1.25	12.5	0.11	1.6	14.55	zinc finger proteinprotein_coding
AAEL013102-RG	0.12	0.7	5.83	0.1	1.25	12.5	0.11	1.6	14.55	protein_coding
AAEL019625-RC	0.12	0.44	3.67	0.1	1.18	11.8	0.11	1.6	14.55	protein_coding
AAEL021655-RA	0.12	0.35	2.92	0.1	1.18	11.8	0.11	1.6	14.55	protein_coding
AAEL019501-RA	0.12	0.17	1.42	0.1	1.12	11.2	0.11	1.6	14.55	protein_coding
AAEL012751-RO	0.12	0.79	6.58	0.1	1.05	10.5	0.11	1.6	14.55	protein_coding
AAEL008078-RR	0.12	0.7	5.83	0.1	0.92	9.2	0.11	1.6	14.55	clk2protein_coding
AAEL018248-RD	0.12	0.17	1.42	0.1	0.92	9.2	0.11	1.6	14.55	protein_coding
AAEL025884-RA	0.74	0.87	1.18	0.1	0.92	9.2	0.11	1.6	14.55	protein_coding
AAEL007535-RH	0.12	0.7	5.83	0.2	1.45	7.25	0.11	1.6	14.55	protein_coding
AAEL010738-RN	0.12	1.49	12.42	0.39	2.63	6.74	0.11	1.6	14.55	sodium bicarbonate cotransporterprotein_coding
AAEL014316-RB	0.12	0.17	1.42	0.49	3.29	6.71	0.11	1.6	14.55	protein_coding
AAEL014999-RO	0.12	1.22	10.17	0.29	1.78	6.14	0.11	1.6	14.55	protein_coding
AAEL024283-RM	0.12	0.52	4.33	0.2	1.18	5.9	0.11	1.6	14.55	protein_coding
AAEL000994-RM	0.12	0.7	5.83	0.1	0.53	5.3	0.11	1.6	14.55	protein_coding
AAEL023898-RD	0.12	0.09	0.75	0.1	0.53	5.3	0.11	1.6	14.55	protein_coding
AAEL019501-RE	0.12	0.44	3.67	0.2	1.05	5.25	0.11	1.6	14.55	protein_coding
AAEL019465-RA	0.12	1.05	8.75	0.1	0.46	4.6	0.11	1.6	14.55	protein_coding
AAEL019714-RC	0.25	2.01	8.04	0.39	1.58	4.05	0.11	1.6	14.55	protein_coding
AAEL012363-RE	0.12	0.09	0.75	0.1	0.39	3.9	0.11	1.6	14.55	protein_coding
AAEL027728-RA	0.12	0.09	0.75	0.1	0.39	3.9	0.11	1.6	14.55	protein_coding
AAEL027751-RD	0.12	0.26	2.17	0.2	0.72	3.6	0.11	1.6	14.55	protein_coding
AAEL017209-RB	0.12	2.88	24	0.1	0.33	3.3	0.11	1.6	14.55	protein_coding
AAEL021029-RB	0.12	1.57	13.08	0.1	0.2	2	0.11	1.6	14.55	protein_coding
AAEL017226-RG	0.62	1.31	2.11	0.1	0.2	2	0.11	1.6	14.55	protein_coding
AAEL010226-RD	0.12	0.44	3.67	0.2	0.26	1.3	0.11	1.6	14.55	da: daughterlessprotein_coding
AAEL002138-RA	0.12	0.26	2.17	0.1	0.13	1.3	0.11	1.6	14.55	triacylglycerol lipase, putativeprotein_coding
AAEL019472-RA	0.62	3.23	5.21	0.88	5.72	6.5	0.54	7.85	14.54	protein_coding
AAEL017300-RD	0.12	1.14	9.5	3.54	9.14	2.58	0.54	7.85	14.54	protein_coding
AAEL029005-RB	0.99	3.49	3.53	8.65	5.39	0.62	1.29	18.76	14.54	protein_coding
AAEL006216-RF	0.12	2.45	20.42	0.1	7.83	78.3	0.43	6.25	14.53	protein_coding
AAEL000803-RB	0.25	0.17	0.68	0.1	2.57	25.7	0.43	6.25	14.53	protein_coding
AAEL016992-RB	0.12	26.03	216.92	7.08	152.8	21.58	5.59	81.24	14.53	protein_coding
AAEL012233-RC	0.37	12.14	32.81	0.98	24.73	25.23	2.26	32.8	14.51	protein_coding
AAEL013863-RD	0.12	1.66	13.83	0.1	3.49	34.9	0.22	3.19	14.5	phosphatidylinositol-binding clathrin assembly proteinprotein_coding
AAEL026846-RA	0.12	1.22	10.17	0.1	1.58	15.8	0.22	3.19	14.5	protein_coding
AAEL013723-RB	0.12	0.35	2.92	0.2	2.5	12.5	0.22	3.19	14.5	polypyrimidine tract binding proteinprotein_coding
AAEL020002-RD	0.25	3.41	13.64	0.2	8.62	43.1	0.75	10.85	14.47	protein_coding
AAEL007205-RC	0.74	8.3	11.22	0.49	4.8	9.8	0.75	10.85	14.47	gata-binding factor-c (transcription factor gata-c)protein_coding
AAEL019866-RA	0.12	1.66	13.83	0.2	4.01	20.05	0.54	7.78	14.41	protein_coding
AAEL026736-RA	0.74	11.62	15.7	1.77	20.19	11.41	1.83	26.28	14.36	protein_coding
AAEL020878-RE	0.87	8.65	9.94	1.87	9.93	5.31	1.08	15.5	14.35	protein_coding
AAEL026796-RB	0.12	1.31	10.92	0.39	5.39	13.82	0.32	4.59	14.34	protein_coding
AAEL019776-RH	0.74	2.62	3.54	0.29	2.7	9.31	0.32	4.59	14.34	protein_coding
AAEL008334-RF	0.12	1.22	10.17	0.49	2.43	4.96	0.32	4.59	14.34	protein_coding
AAEL005458-RE	2.23	12.93	5.8	2.16	8.95	4.14	1.61	23.09	14.34	whd: protein withered, carnitine O-palmitoyltransferasenontranslating_CDS
AAEL005960-RA	6.81	411.47	60.42	95.14	1823.1	19.16	72.19	1033.86	14.32	protein_coding
AAEL014357-RE	0.12	0.61	5.08	0.1	10.33	103.3	0.22	3.13	14.23	protein_coding
AAEL004731-RC	0.25	1.22	4.88	0.2	6.77	33.85	0.43	6.12	14.23	protein_coding
AAEL014972-RF	0.12	4.02	33.5	0.98	11.18	11.41	0.65	9.25	14.23	protein_coding
AAEL025228-RC	0.5	3.58	7.16	0.59	6.25	10.59	0.65	9.25	14.23	protein_coding
AAEL006567-RC	0.12	2.36	19.67	0.29	2.17	7.48	0.43	6.12	14.23	max binding protein, mntprotein_coding
AAEL007882-RC	0.37	2.27	6.14	0.98	4.41	4.5	0.43	6.12	14.23	histone H1, putativeprotein_coding
AAEL022046-RE	0.25	1.22	4.88	0.49	1.97	4.02	0.22	3.13	14.23	protein_coding
AAEL007658-RG	0.12	1.92	16	0.98	3.68	3.76	0.22	3.13	14.23	partitioning defective 3, par-3protein_coding
AAEL024053-RA	0.25	2.97	11.88	0.2	4.74	23.7	0.54	7.65	14.17	protein_coding
AAEL025228-RH	0.12	3.32	27.67	0.29	5.72	19.72	0.54	7.65	14.17	protein_coding
AAEL020689-RH	0.25	2.71	10.84	0.29	5.46	18.83	0.54	7.65	14.17	protein_coding
AAEL019416-RA	0.62	6.03	9.73	0.1	14.54	145.4	1.72	24.35	14.16	protein_coding
AAEL006216-RJ	0.12	1.31	10.92	0.2	4.34	21.7	0.32	4.52	14.13	protein_coding
AAEL020482-RA	0.12	0.26	2.17	0.88	0.99	1.13	0.32	4.52	14.13	protein_coding
AAEL026220-RC	0.37	4.37	11.81	0.2	6.97	34.85	0.75	10.58	14.11	protein_coding
AAEL019970-RD	0.62	2.88	4.65	0.1	4.14	41.4	0.32	4.46	13.94	protein_coding
AAEL024849-RF	0.12	2.01	16.75	0.2	3.95	19.75	0.32	4.46	13.94	protein_coding
AAEL002455-RD	0.12	1.83	15.25	0.1	1.91	19.1	0.32	4.46	13.94	nucleoporin, Nup153, putativeprotein_coding
AAEL004379-RB	0.12	1.31	10.92	0.2	2.7	13.5	0.32	4.46	13.94	phosphatidylinositol 4-kinase type-iiprotein_coding
AAEL023782-RA	0.12	6.64	55.33	0.2	4.14	20.7	0.43	5.99	13.93	protein_coding
AAEL010738-RD	0.12	1.22	10.17	0.1	4.21	42.1	0.11	1.53	13.91	sodium bicarbonate cotransporterprotein_coding
AAEL003388-RC	0.12	0.26	2.17	0.1	3.68	36.8	0.11	1.53	13.91	axis inhibition protein, axinprotein_coding
AAEL012203-RC	0.12	1.05	8.75	0.1	2.5	25	0.22	3.06	13.91	protein_coding
AAEL021429-RC	0.12	0.52	4.33	0.2	4.08	20.4	0.11	1.53	13.91	protein_coding
AAEL011645-RA	0.12	0.17	1.42	0.1	1.97	19.7	0.11	1.53	13.91	protein_coding
AAEL011338-RC	0.12	0.44	3.67	0.1	1.91	19.1	0.11	1.53	13.91	protein_coding
AAEL024846-RA	0.12	0.52	4.33	0.39	7.17	18.38	0.11	1.53	13.91	protein_coding
AAEL013102-RH	0.12	1.22	10.17	0.1	1.58	15.8	0.11	1.53	13.91	protein_coding
AAEL014999-RL	0.25	0.7	2.8	0.1	1.51	15.1	0.11	1.53	13.91	protein_coding
AAEL008591-RC	0.12	0.52	4.33	0.1	1.45	14.5	0.11	1.53	13.91	zinc finger protein, putativeprotein_coding
AAEL019501-RF	0.12	0.17	1.42	0.1	1.45	14.5	0.11	1.53	13.91	protein_coding
AAEL010221-RA	0.12	0.26	2.17	0.1	1.18	11.8	0.11	1.53	13.91	GATA transcription factor (GATAd)protein_coding
AAEL021800-RA	0.12	1.05	8.75	0.1	1.12	11.2	0.11	1.53	13.91	lncRNA
AAEL013102-RD	0.12	0.61	5.08	0.1	0.92	9.2	0.11	1.53	13.91	protein_coding
AAEL006522-RG	0.12	0.17	1.42	0.1	0.79	7.9	0.22	3.06	13.91	turtle protein, isoformprotein_coding
AAEL008662-RG	0.12	1.4	11.67	0.2	1.45	7.25	0.11	1.53	13.91	mixed-lineage leukemia proteinprotein_coding
AAEL002879-RR	0.12	0.26	2.17	0.1	0.59	5.9	0.11	1.53	13.91	heterogeneous nuclear ribonucleoprotein rprotein_coding
AAEL001813-RE	1.73	9.61	5.55	2.46	12.1	4.92	0.11	1.53	13.91	sodium/solute symporterprotein_coding
AAEL010190-RE	0.12	1.22	10.17	0.69	3.09	4.48	0.22	3.06	13.91	protein_coding
AAEL005634-RB	0.12	0.35	2.92	0.1	0.39	3.9	0.11	1.53	13.91	harmonin (Usher syndrome 1C protein homolog) (PDZ domain-containing protein)protein_coding
AAEL026170-RD	0.12	0.7	5.83	0.2	0.72	3.6	0.11	1.53	13.91	Putative mitogen-activated proteinprotein_coding
AAEL009428-RO	0.12	0.61	5.08	0.59	2.04	3.46	0.11	1.53	13.91	protein_coding
AAEL006791-RE	0.12	0.61	5.08	0.49	1.64	3.35	0.11	1.53	13.91	rab6 GTPase activating protein, gapcena (rabgap1 protein)protein_coding
AAEL020033-RA	0.37	1.31	3.54	0.1	0.26	2.6	0.22	3.06	13.91	protein_coding
AAEL024797-RA	0.12	0.7	5.83	0.1	0.2	2	0.11	1.53	13.91	protein_coding
AAEL021556-RD	0.37	0.79	2.14	0.1	0.2	2	0.11	1.53	13.91	nontranslating_CDS
AAEL018124-RB	0.12	0.17	1.42	1.47	2.57	1.75	0.11	1.53	13.91	protein_coding
AAEL012482-RH	0.12	0.87	7.25	0.39	0.53	1.36	0.22	3.06	13.91	protein_coding
AAEL003083-RC	0.12	0.96	8	0.1	0.13	1.3	0.11	1.53	13.91	myotubularinprotein_coding
AAEL024394-RA	0.12	0.09	0.75	0.1	0.13	1.3	0.11	1.53	13.91	protein_coding
AAEL001142-RG	0.99	1.4	1.41	2.85	2.57	0.9	0.11	1.53	13.91	Rab gdp/GTP exchange factorprotein_coding
AAEL014964-RA	0.12	0.09	0.75	0.1	0.07	0.7	0.11	1.53	13.91	protein_coding
AAEL024934-RA	0.12	0.09	0.75	0.1	0.07	0.7	0.11	1.53	13.91	protein_coding
AAEL014537-RC	0.12	6.29	52.42	0.88	8.62	9.8	1.08	14.97	13.86	maltose phosphorylaseprotein_coding
AAEL019788-RA	1.11	12.67	11.41	1.38	25.39	18.4	1.83	25.35	13.85	protein_coding
AAEL027261-RC	0.25	5.42	21.68	0.49	114.71	234.1	2.26	31.27	13.84	protein_coding
AAEL002346-RD	1.11	14.41	12.98	1.28	26.05	20.35	3.12	43.18	13.84	plexA: plexin aprotein_coding
AAEL025256-RA	0.37	7.08	19.14	1.97	14.14	7.18	1.18	16.3	13.81	lncRNA
AAEL003772-RB	2.35	31.01	13.2	2.46	14.01	5.7	0.97	13.37	13.78	protein_coding
AAEL019481-RC	0.37	2.53	6.84	0.1	3.81	38.1	0.43	5.92	13.77	protein_coding
AAEL014972-RE	0.12	2.97	24.75	0.69	13.42	19.45	0.75	10.31	13.75	protein_coding
AAEL009640-RC	0.25	0.7	2.8	0.2	2.96	14.8	0.32	4.39	13.72	protein_coding
AAEL009430-RI	0.25	1.22	4.88	0.29	1.78	6.14	0.32	4.39	13.72	protein_coding
AAEL009430-RJ	0.37	1.31	3.54	0.29	1.78	6.14	0.32	4.39	13.72	protein_coding
AAEL003371-RC	0.12	1.92	16	0.49	2.96	6.04	0.32	4.39	13.72	F-box and WD-40 domain proteinprotein_coding
AAEL009742-RG	0.37	2.18	5.89	0.79	3.81	4.82	0.32	4.39	13.72	Homeobox protein abdominal-A homologprotein_coding
AAEL000845-RJ	1.49	7.25	4.87	0.2	0.72	3.6	0.32	4.39	13.72	Protein-tyrosine phosphataseprotein_coding
AAEL002235-RD	0.25	4.11	16.44	1.28	4.21	3.29	0.32	4.39	13.72	protein_coding
AAEL013971-RA	0.62	4.19	6.76	3.54	13.81	3.9	2.26	30.94	13.69	protein_coding
AAEL011069-RC	0.99	8.04	8.12	8.06	48.21	5.98	3.44	46.98	13.66	protein_coding
AAEL021288-RA	0.62	4.54	7.32	0.39	8.55	21.92	0.97	13.24	13.65	protein_coding
AAEL019496-RA	0.12	0.52	4.33	0.1	2.5	25	0.43	5.86	13.63	protein_coding
AAEL003953-RC	0.62	2.71	4.37	0.59	6.05	10.25	0.43	5.86	13.63	map/microtubule affinity-regulating kinase 2,4protein_coding
AAEL013723-RL	0.12	0.7	5.83	0.1	2.1	21	0.22	2.99	13.59	polypyrimidine tract binding proteinprotein_coding
AAEL020827-RA	0.62	5.94	9.58	3.83	20.65	5.39	1.18	16.04	13.59	protein_coding
AAEL004083-RG	0.12	1.49	12.42	1.38	5.39	3.91	0.22	2.99	13.59	WD-repeat proteinprotein_coding
AAEL019668-RB	0.25	1.92	7.68	0.39	1.18	3.03	0.22	2.99	13.59	protein_coding
AAEL027622-RA	0.12	0.09	0.75	3.05	0.13	0.04	0.22	2.99	13.59	protein_coding
AAEL006619-RA	0.37	2.18	5.89	0.49	5.79	11.82	0.54	7.32	13.56	protein_coding
AAEL013367-RB	0.62	4.46	7.19	4.91	19.6	3.99	1.61	21.82	13.55	protein_coding
AAEL026220-RE	0.12	3.41	28.42	0.2	5.46	27.3	0.86	11.64	13.53	protein_coding
AAEL003438-RB	0.62	7.51	12.11	1.18	8.16	6.92	0.86	11.64	13.53	protein_coding
AAEL002879-RP	0.25	6.2	24.8	0.69	17.5	25.36	1.72	23.22	13.5	heterogeneous nuclear ribonucleoprotein rprotein_coding
AAEL004731-RB	0.12	0.87	7.25	0.1	7.76	77.6	0.43	5.79	13.47	protein_coding
AAEL019418-RC	0.62	10.31	16.63	2.65	60.18	22.71	1.61	21.69	13.47	nontranslating_CDS
AAEL019601-RD	1.11	2.01	1.81	0.39	4.87	12.49	0.43	5.79	13.47	protein_coding
AAEL023480-RA	0.12	0.09	0.75	0.1	0.13	1.3	0.43	5.79	13.47	lncRNA
AAEL013324-RA	0.25	4.37	17.48	1.87	17.1	9.14	2.58	34.73	13.46	high affinity nuclear juvenile hormone binding protein, putativeprotein_coding
AAEL020592-RB	0.5	8.74	17.48	1.47	15.98	10.87	1.4	18.83	13.45	protein_coding
AAEL019496-RB	0.12	0.35	2.92	0.1	2.3	23	0.54	7.25	13.43	protein_coding
AAEL001220-RB	1.36	10.4	7.65	2.46	35.91	14.6	1.61	21.62	13.43	ck: myosin-VIIa (Protein crinkled)protein_coding
AAEL004141-RA	0.25	10.13	40.52	0.49	5.46	11.14	0.65	8.72	13.42	phosphatidylinositol transfer protein/retinal degeneration b proteinprotein_coding
AAEL009762-RB	0.12	2.27	18.92	0.2	11.84	59.2	1.29	17.3	13.41	CYP307A1: cytochrome P450protein_coding
AAEL019859-RD	0.12	2.1	17.5	0.49	10.85	22.14	0.86	11.51	13.38	protein_coding
AAEL011240-RH	0.12	4.02	33.5	0.49	6.71	13.69	0.86	11.51	13.38	protein_coding
AAEL001584-RB	0.12	2.01	16.75	0.2	14.87	74.35	0.97	12.97	13.37	protein_coding
AAEL012125-RC	0.12	7.25	60.42	0.49	8.62	17.59	0.97	12.97	13.37	activin receptor type I, putativeprotein_coding
AAEL021288-RC	0.87	4.8	5.52	0.59	9.34	15.83	1.08	14.44	13.37	protein_coding
AAEL026846-RC	0.12	1.14	9.5	0.1	1.51	15.1	0.22	2.93	13.32	protein_coding
AAEL000256-RA	0.12	0.61	5.08	0.59	4.28	7.25	0.22	2.93	13.32	SCRB9: Class B Scavenger Receptor (CD36 domain).protein_coding
AAEL000256-RD	0.12	0.44	3.67	0.49	1.97	4.02	0.22	2.93	13.32	SCRB9: Class B Scavenger Receptor (CD36 domain).protein_coding
AAEL009588-RI	0.12	1.57	13.08	0.1	3.29	32.9	0.32	4.26	13.31	expressed protein (HR3)protein_coding
AAEL020002-RB	0.12	4.02	33.5	0.29	6.38	22	0.86	11.44	13.3	protein_coding
AAEL012409-RI	0.37	3.67	9.92	0.2	2.5	12.5	0.43	5.72	13.3	pantothenate kinaseprotein_coding
AAEL009381-RE	0.5	2.45	4.9	0.59	3.09	5.24	0.43	5.72	13.3	protein_coding
AAEL004689-RD	0.25	0.79	3.16	0.1	1.91	19.1	0.11	1.46	13.27	protein_coding
AAEL019827-RH	0.12	1.05	8.75	0.1	1.84	18.4	0.11	1.46	13.27	protein_coding
AAEL013713-RE	0.12	0.79	6.58	0.1	1.84	18.4	0.11	1.46	13.27	trypsinprotein_coding
AAEL023159-RG	0.12	0.44	3.67	0.1	1.64	16.4	0.11	1.46	13.27	protein_coding
AAEL019489-RA	0.12	0.26	2.17	0.1	1.64	16.4	0.11	1.46	13.27	protein_coding
AAEL009736-RG	0.37	0.17	0.46	0.1	1.45	14.5	0.11	1.46	13.27	protein_coding
AAEL014510-RB	0.12	0.7	5.83	0.1	1.05	10.5	0.11	1.46	13.27	Sproutyprotein_coding
AAEL005525-RC	0.12	0.44	3.67	0.1	0.92	9.2	0.11	1.46	13.27	protein_coding
AAEL023185-RA	0.25	0.26	1.04	0.2	1.71	8.55	0.11	1.46	13.27	lncRNA
AAEL006219-RB	0.12	0.52	4.33	0.1	0.79	7.9	0.11	1.46	13.27	heparan sulphate 2-o-sulfotransferaseprotein_coding
AAEL012751-RD	0.12	0.17	1.42	0.1	0.79	7.9	0.11	1.46	13.27	protein_coding
AAEL012206-RR	0.12	1.31	10.92	0.1	0.72	7.2	0.11	1.46	13.27	microtubule-associated protein tauprotein_coding
AAEL019827-RD	0.12	0.61	5.08	0.29	2.04	7.03	0.11	1.46	13.27	protein_coding
AAEL021890-RA	0.12	0.09	0.75	0.2	1.38	6.9	0.11	1.46	13.27	protein_coding
AAEL018215-RI	0.12	1.31	10.92	0.1	0.66	6.6	0.11	1.46	13.27	protein_coding
AAEL022095-RA	0.12	0.79	6.58	0.2	1.32	6.6	0.11	1.46	13.27	protein_coding
AAEL008390-RB	0.37	1.05	2.84	0.39	2.37	6.08	0.11	1.46	13.27	guanylate cyclaseprotein_coding
AAEL024962-RC	0.12	0.17	1.42	0.1	0.53	5.3	0.11	1.46	13.27	protein_coding
AAEL027751-RA	0.12	1.14	9.5	0.2	1.05	5.25	0.11	1.46	13.27	protein_coding
AAEL027135-RA	0.25	0.79	3.16	0.59	2.89	4.9	0.11	1.46	13.27	protein_coding
AAEL001304-RE	0.12	0.7	5.83	0.29	1.38	4.76	0.11	1.46	13.27	nuclear hormone receptor ftz-f1 betaprotein_coding
AAEL026394-RA	0.12	0.44	3.67	0.1	0.46	4.6	0.11	1.46	13.27	lncRNA
AAEL013405-RA	0.12	0.17	1.42	0.29	1.05	3.62	0.11	1.46	13.27	nk homeobox proteinprotein_coding
AAEL022328-RB	0.12	0.87	7.25	0.1	0.33	3.3	0.11	1.46	13.27	protein_coding
AAEL023182-RD	0.25	0.44	1.76	0.2	0.53	2.65	0.11	1.46	13.27	Serine/threonine protein phosphatase 2A regulatory subunitprotein_coding
AAEL024394-RB	0.12	0.09	0.75	0.1	0.13	1.3	0.11	1.46	13.27	protein_coding
AAEL020893-RA	0.62	1.22	1.97	0.98	0.99	1.01	0.11	1.46	13.27	protein_coding
AAEL013598-RA	0.12	1.75	14.58	0.1	0.07	0.7	0.11	1.46	13.27	protein_coding
AAEL009802-RC	0.12	0.17	1.42	0.1	0.07	0.7	0.11	1.46	13.27	cuticle protein, putativeprotein_coding
AAEL022681-RA	0.12	0.44	3.67	0.59	0.26	0.44	0.11	1.46	13.27	protein_coding
AAEL003590-RA	10.28	26.73	2.6	15.53	6.64	0.43	0.11	1.46	13.27	protein_coding
AAEL002141-RA	1.49	2.88	1.93	1.57	5.79	3.69	1.08	14.31	13.25	endothelin-converting enzymeprotein_coding
AAEL009091-RA	8.92	96.45	10.81	1.67	53.67	32.14	6.78	89.76	13.24	protein_coding
AAEL000609-RA	0.25	4.11	16.44	8.16	9.08	1.11	0.97	12.78	13.18	protein_coding
AAEL001437-RD	0.25	2.62	10.48	1.87	9.21	4.93	0.75	9.85	13.13	protein_coding
AAEL008528-RA	1.36	5.42	3.99	10.81	34.99	3.24	3.34	43.85	13.13	protein tyrosine phosphatase n11 (shp2)protein_coding
AAEL026094-RB	0.25	15.64	62.56	2.26	25.39	11.23	2.58	33.8	13.1	protein_coding
AAEL002780-RB	0.25	5.07	20.28	4.62	14.34	3.1	1.61	21.09	13.1	protein_coding
AAEL019473-RF	0.12	1.92	16	0.1	4.34	43.4	0.32	4.19	13.09	nontranslating_CDS
AAEL012409-RD	0.5	2.45	4.9	0.29	2.24	7.72	0.32	4.19	13.09	pantothenate kinaseprotein_coding
AAEL003326-RH	0.37	2.53	6.84	0.59	2.04	3.46	0.32	4.19	13.09	protein_coding
AAEL023454-RA	0.5	3.41	6.82	0.98	4.34	4.43	0.54	7.05	13.06	protein_coding
AAEL022979-RF	0.12	0.96	8	0.1	4.74	47.4	0.22	2.86	13	nontranslating_CDS
AAEL023051-RA	0.12	0.79	6.58	0.1	2.17	21.7	0.22	2.86	13	protein_coding
AAEL001583-RF	0.37	3.49	9.43	0.69	4.93	7.14	0.43	5.59	13	protein_coding
AAEL004083-RK	0.5	1.49	2.98	1.57	5.26	3.35	0.22	2.86	13	WD-repeat proteinprotein_coding
AAEL000797-RA	0.12	0.26	2.17	0.1	0.33	3.3	0.22	2.86	13	dimethylaniline monooxygenaseprotein_coding
AAEL003731-RK	0.25	1.22	4.88	0.39	1.18	3.03	0.22	2.86	13	nuclear body associated kinase, putativeprotein_coding
AAEL001584-RD	0.12	2.36	19.67	0.79	16.64	21.06	1.29	16.7	12.95	protein_coding
AAEL004141-RB	0.74	9.09	12.28	0.39	5	12.82	0.54	6.99	12.94	phosphatidylinositol transfer protein/retinal degeneration b proteinprotein_coding
AAEL019902-RA	8.92	22.28	2.5	12.48	34.6	2.77	41.42	535.16	12.92	protein_coding
AAEL027562-RC	0.12	0.7	5.83	0.1	2.37	23.7	0.32	4.13	12.91	protein_coding
AAEL007103-RA	0.12	0.26	2.17	0.1	2.24	22.4	0.32	4.13	12.91	LRIM15: leucine-rich immune protein (TM)protein_coding
AAEL007328-RA	0.37	2.8	7.57	0.79	4.54	5.75	0.32	4.13	12.91	protein_coding
AAEL018208-RF	0.25	3.23	12.92	1.47	9.93	6.76	0.65	8.38	12.89	protein_coding
AAEL006575-RE	0.12	0.61	5.08	0.39	1.32	3.38	0.65	8.38	12.89	Troponin Cprotein_coding
AAEL001532-RA	0.37	6.38	17.24	1.67	5.99	3.59	1.08	13.91	12.88	FAD NAD binding oxidoreductasesprotein_coding
AAEL015109-RE	0.12	5.5	45.83	0.98	18.02	18.39	1.51	19.43	12.87	CLIPD10: Clip-Domain Serine Protease family D.protein_coding
AAEL005544-RE	0.12	3.06	25.5	0.29	8.81	30.38	0.86	11.05	12.85	YTH domain proteinprotein_coding
AAEL026233-RA	0.5	1.57	3.14	1.28	4.74	3.7	0.86	11.05	12.85	protein_coding
AAEL023488-RE	2.35	9	3.83	1.18	14.87	12.6	1.72	22.09	12.84	protein_coding
AAEL021026-RB	0.12	2.1	17.5	1.08	8.95	8.29	0.43	5.52	12.84	protein_coding
AAEL007328-RB	0.5	1.83	3.66	0.49	2.89	5.9	0.43	5.52	12.84	protein_coding
AAEL019427-RA	0.5	5.68	11.36	13.76	55.38	4.02	3.87	49.7	12.84	protein_coding
AAEL026094-RA	0.37	19.04	51.46	1.87	27.03	14.45	2.37	30.41	12.83	protein_coding
AAEL020196-RB	0.12	2.8	23.33	0.59	5.59	9.47	0.54	6.92	12.81	protein_coding
AAEL020689-RC	0.12	2.53	21.08	0.1	4.93	49.3	0.65	8.32	12.8	protein_coding
AAEL000126-RC	0.99	12.93	13.06	1.97	48.35	24.54	2.37	30.34	12.8	molybdopterin cofactor synthesis protein anontranslating_CDS
AAEL011240-RF	0.37	4.19	11.32	0.49	5.72	11.67	0.65	8.32	12.8	protein_coding
AAEL021756-RA	0.62	3.76	6.06	5.11	20	3.91	0.75	9.58	12.77	protein_coding
AAEL023384-RC	0.25	4.11	16.44	6.39	23.28	3.64	1.94	24.75	12.76	protein_coding
AAEL024673-RA	0.12	1.75	14.58	0.1	5.39	53.9	0.11	1.4	12.73	protein_coding
AAEL027334-RA	0.12	1.4	11.67	0.1	3.81	38.1	0.11	1.4	12.73	protein_coding
AAEL013959-RB	0.12	0.87	7.25	0.1	2.89	28.9	0.11	1.4	12.73	protein_coding
AAEL003388-RH	0.12	0.96	8	0.1	2.63	26.3	0.11	1.4	12.73	axis inhibition protein, axinprotein_coding
AAEL025977-RL	0.12	0.52	4.33	0.1	2.37	23.7	0.11	1.4	12.73	protein_coding
AAEL023159-RC	0.12	0.61	5.08	0.1	2.1	21	0.11	1.4	12.73	protein_coding
AAEL008641-RL	0.12	0.44	3.67	0.1	1.78	17.8	0.11	1.4	12.73	GTP-binding protein (o) alpha subunit, gnaoprotein_coding
AAEL023074-RA	0.12	0.61	5.08	0.1	1.71	17.1	0.11	1.4	12.73	lncRNA
AAEL012751-RP	0.12	0.26	2.17	0.1	1.25	12.5	0.11	1.4	12.73	protein_coding
AAEL027008-RB	0.12	0.52	4.33	0.1	1.18	11.8	0.11	1.4	12.73	protein_coding
AAEL009380-RD	0.12	0.09	0.75	0.1	1.18	11.8	0.11	1.4	12.73	phospholipase c betanontranslating_CDS
AAEL002392-RF	0.12	0.09	0.75	0.1	1.12	11.2	0.11	1.4	12.73	protein_coding
AAEL001526-RS	0.12	0.96	8	0.1	1.05	10.5	0.11	1.4	12.73	zinc finger proteinprotein_coding
AAEL001526-RE	0.12	0.79	6.58	0.1	1.05	10.5	0.11	1.4	12.73	zinc finger proteinprotein_coding
AAEL021429-RE	0.12	0.44	3.67	0.39	4.01	10.28	0.11	1.4	12.73	protein_coding
AAEL012751-RQ	0.12	0.17	1.42	0.1	0.92	9.2	0.11	1.4	12.73	protein_coding
AAEL008078-RG	0.12	0.09	0.75	0.1	0.92	9.2	0.11	1.4	12.73	clk2protein_coding
AAEL023474-RA	0.12	0.35	2.92	0.1	0.86	8.6	0.11	1.4	12.73	protein_coding
AAEL012751-RC	0.12	0.7	5.83	0.1	0.72	7.2	0.11	1.4	12.73	protein_coding
AAEL026960-RC	0.12	0.52	4.33	0.1	0.66	6.6	0.11	1.4	12.73	protein_coding
AAEL019875-RE	0.12	0.17	1.42	0.1	0.66	6.6	0.11	1.4	12.73	protein_coding
AAEL006932-RC	0.12	0.09	0.75	0.1	0.66	6.6	0.11	1.4	12.73	transcription factor ap-2protein_coding
AAEL000970-RE	0.12	0.79	6.58	0.1	0.59	5.9	0.11	1.4	12.73	protein_coding
AAEL009157-RL	0.12	0.26	2.17	0.1	0.59	5.9	0.11	1.4	12.73	RHO GTPase activator, putativeprotein_coding
AAEL007487-RA	0.12	0.52	4.33	0.1	0.53	5.3	0.11	1.4	12.73	protein_coding
AAEL002879-RO	0.12	0.26	2.17	0.1	0.53	5.3	0.11	1.4	12.73	heterogeneous nuclear ribonucleoprotein rprotein_coding
AAEL002892-RD	0.12	0.52	4.33	0.39	1.91	4.9	0.11	1.4	12.73	protein kinase c, muprotein_coding
AAEL001387-RE	0.25	0.61	2.44	0.39	1.58	4.05	0.11	1.4	12.73	protein_coding
AAEL022328-RE	0.12	0.79	6.58	0.1	0.39	3.9	0.11	1.4	12.73	protein_coding
AAEL025718-RF	0.25	0.96	3.84	0.29	1.12	3.86	0.11	1.4	12.73	protein_coding
AAEL023547-RB	0.12	0.52	4.33	0.1	0.33	3.3	0.11	1.4	12.73	protein_coding
AAEL021202-RA	0.12	0.26	2.17	0.1	0.33	3.3	0.11	1.4	12.73	protein_coding
AAEL023898-RB	0.12	0.09	0.75	0.1	0.33	3.3	0.11	1.4	12.73	protein_coding
AAEL021556-RH	0.37	0.26	0.7	0.1	0.33	3.3	0.11	1.4	12.73	nontranslating_CDS
AAEL025718-RC	0.12	0.87	7.25	0.59	1.32	2.24	0.11	1.4	12.73	protein_coding
AAEL020156-RA	0.12	0.52	4.33	0.39	0.66	1.69	0.11	1.4	12.73	protein_coding
AAEL009630-RC	0.12	0.52	4.33	0.2	0.33	1.65	0.11	1.4	12.73	high-affinity cgmp-specific 3,5-cyclic phosphodiesteraseprotein_coding
AAEL009019-RB	0.12	0.09	0.75	0.1	0.13	1.3	0.11	1.4	12.73	protein_coding
AAEL007999-RA	0.12	0.35	2.92	57.01	54.86	0.96	0.11	1.4	12.73	protein_coding
AAEL004857-RB	0.12	0.7	5.83	0.1	0.07	0.7	0.11	1.4	12.73	protein_coding
AAEL002879-RK	0.12	0.26	2.17	0.1	0.07	0.7	0.11	1.4	12.73	heterogeneous nuclear ribonucleoprotein rprotein_coding
AAEL019572-RA	0.12	0.17	1.42	0.1	0.07	0.7	0.11	1.4	12.73	protein_coding
AAEL024968-RA	0.12	2.1	17.5	18.97	9.34	0.49	0.11	1.4	12.73	protein_coding
AAEL009742-RB	0.12	1.83	15.25	0.69	4.08	5.91	0.43	5.46	12.7	Homeobox protein abdominal-A homolognontranslating_CDS
AAEL006216-RI	0.12	2.1	17.5	0.1	5.26	52.6	0.32	4.06	12.69	protein_coding
AAEL005843-RK	0.37	1.49	4.03	0.1	4.87	48.7	0.54	6.85	12.69	protein_coding
AAEL021020-RC	0.5	3.84	7.68	0.2	3.29	16.45	0.32	4.06	12.69	protein_coding
AAEL017280-RJ	0.12	1.66	13.83	0.2	3.03	15.15	0.32	4.06	12.69	protein_coding
AAEL002002-RA	0.25	2.62	10.48	0.29	3.62	12.48	0.32	4.06	12.69	mRpS18b: mitochondrial ribosomal protein, S18B, putativeprotein_coding
AAEL012482-RF	0.12	1.05	8.75	0.1	1.18	11.8	0.32	4.06	12.69	protein_coding
AAEL008102-RA	0.87	2.1	2.41	1.28	10	7.81	1.08	13.71	12.69	actin binding protein, putativeprotein_coding
AAEL009640-RD	0.25	0.61	2.44	0.49	2.57	5.24	0.32	4.06	12.69	protein_coding
AAEL023384-RA	0.37	4.19	11.32	5.6	20.72	3.7	1.83	23.22	12.69	protein_coding
AAEL001532-RD	0.99	4.72	4.77	1.18	4.01	3.4	0.54	6.85	12.69	FAD NAD binding oxidoreductasesprotein_coding
AAEL005666-RQ	0.12	3.67	30.58	0.1	1.18	11.8	0.22	2.79	12.68	matrix metalloproteinasenontranslating_CDS
AAEL000405-RJ	0.12	0.79	6.58	0.2	2.1	10.5	0.22	2.79	12.68	odd Oz proteinprotein_coding
AAEL001803-RF	0.12	1.4	11.67	0.39	2.5	6.41	0.22	2.79	12.68	protein_coding
AAEL022154-RB	0.12	0.61	5.08	0.49	2.04	4.16	0.22	2.79	12.68	protein_coding
AAEL018695-RB	1.49	11.79	7.91	4.42	23.55	5.33	3.98	50.37	12.66	protein_coding
AAEL012792-RB	1.24	9.35	7.54	16.51	44.4	2.69	2.37	30.01	12.66	protein_coding
AAEL008765-RB	1.36	39.92	29.35	5.11	52.95	10.36	6.02	75.72	12.58	cuticle protein, putativeprotein_coding
AAEL014949-RB	0.12	3.58	29.83	0.1	9.14	91.4	0.54	6.79	12.57	protein_coding
AAEL027940-RA	2.11	41.58	19.71	8.45	149.38	17.68	13.13	164.81	12.55	protein_coding
AAEL010627-RA	0.12	1.83	15.25	0.39	9.27	23.77	0.43	5.39	12.53	protein_coding
AAEL014972-RB	0.12	3.58	29.83	0.59	13.62	23.08	0.75	9.38	12.51	protein_coding
AAEL019451-RO	0.87	10.13	11.64	3.73	29.2	7.83	2.15	26.88	12.5	protein_coding
AAEL027046-RA	0.25	4.11	16.44	0.69	10.72	15.54	0.54	6.72	12.44	protein_coding
AAEL020646-RG	0.5	0.87	1.74	0.2	2.24	11.2	0.54	6.72	12.44	protein_coding
AAEL007874-RC	0.74	2.62	3.54	2.26	6.31	2.79	0.54	6.72	12.44	protein_coding
AAEL023060-RE	0.25	5.07	20.28	0.2	4.47	22.35	0.75	9.32	12.43	protein_coding
AAEL002499-RA	0.25	2.27	9.08	0.39	5.79	14.85	0.75	9.32	12.43	protein_coding
AAEL012496-RC	0.12	1.14	9.5	0.79	4.93	6.24	0.75	9.32	12.43	protein_coding
AAEL005484-RA	0.12	1.66	13.83	0.1	2.7	27	0.22	2.73	12.41	sorting nexinprotein_coding
AAEL019477-RF	0.25	0.87	3.48	0.2	2.63	13.15	0.22	2.73	12.41	protein_coding
AAEL027356-RA	0.37	0.79	2.14	0.1	0.99	9.9	0.22	2.73	12.41	protein_coding
AAEL019427-RB	0.87	6.12	7.03	12.68	67.35	5.31	4.84	60.08	12.41	protein_coding
AAEL002741-RB	0.12	0.17	1.42	2.36	7.17	3.04	0.22	2.73	12.41	SCRB6: Class B Scavenger Receptor (CD36 domain).protein_coding
AAEL017391-RB	0.37	3.14	8.49	0.1	6.05	60.5	0.43	5.32	12.37	protein_coding
AAEL003953-RJ	0.12	3.93	32.75	0.88	6.38	7.25	0.43	5.32	12.37	map/microtubule affinity-regulating kinase 2,4protein_coding
AAEL002302-RA	0.37	0.61	1.65	3.83	0.39	0.1	0.43	5.32	12.37	protein_coding
AAEL012700-RB	2.6	42.46	16.33	0.59	3.09	5.24	2.47	30.54	12.36	ATP-binding cassette sub-family A member 3, putativeprotein_coding
AAEL013203-RF	1.24	18.96	15.29	3.93	39.4	10.03	3.12	38.53	12.35	protein_coding
AAEL021756-RB	0.87	3.14	3.61	4.13	24.67	5.97	0.75	9.25	12.33	protein_coding
AAEL017357-RE	2.6	17.65	6.79	3.15	22.76	7.23	2.9	35.73	12.32	protein_coding
AAEL006216-RN	0.25	1.49	5.96	0.1	4.41	44.1	0.32	3.93	12.28	protein_coding
AAEL019731-RL	0.12	2.36	19.67	0.1	4.21	42.1	0.32	3.93	12.28	protein_coding
AAEL021020-RB	0.12	7.51	62.58	0.2	6.38	31.9	0.65	7.98	12.28	protein_coding
AAEL003347-RB	0.12	2.18	18.17	0.29	4.74	16.34	0.65	7.98	12.28	CRAL/TRIO domain-containing proteinprotein_coding
AAEL011643-RA	1.61	12.06	7.49	0.29	20.98	72.34	3.98	48.77	12.25	homothorax homeobox proteinprotein_coding
AAEL013884-RB	0.62	15.46	24.94	0.49	26.18	53.43	1.18	14.44	12.24	synaptic vesicle proteinprotein_coding
AAEL012709-RB	0.37	1.4	3.78	0.88	6.31	7.17	0.75	9.18	12.24	protein_coding
AAEL009588-RG	0.12	1.49	12.42	0.1	3.35	33.5	0.43	5.26	12.23	expressed protein (HR3)protein_coding
AAEL004212-RA	1.11	19.39	17.47	3.83	49.59	12.95	10.22	125.02	12.23	protein_coding
AAEL012496-RE	0.5	1.05	2.1	0.79	5.53	7	0.97	11.84	12.21	protein_coding
AAEL002354-RF	0.12	9.78	81.5	1.18	31.37	26.58	2.04	24.89	12.2	HPX5: heme peroxidaseprotein_coding
AAEL022361-RB	0.12	5.15	42.92	1.57	18.02	11.48	1.08	13.17	12.19	protein_coding
AAEL002554-RD	0.74	2.45	3.31	0.39	11.64	29.85	0.65	7.92	12.18	anosmin, putativeprotein_coding
AAEL002879-RD	0.5	7.34	14.68	0.88	20.32	23.09	1.83	22.29	12.18	heterogeneous nuclear ribonucleoprotein rprotein_coding
AAEL022734-RB	0.37	1.49	4.03	1.08	9.6	8.89	0.65	7.92	12.18	protein_coding
AAEL021288-RB	0.5	5.5	11	0.98	8.29	8.46	1.18	14.37	12.18	protein_coding
AAEL021826-RA	0.37	2.1	5.68	1.18	4.87	4.13	0.65	7.92	12.18	protein_coding
AAEL001532-RG	0.5	4.37	8.74	1.28	5.26	4.11	0.65	7.92	12.18	FAD NAD binding oxidoreductasesprotein_coding
AAEL008711-RA	0.12	1.49	12.42	0.39	31.24	80.1	0.11	1.33	12.09	protein_coding
AAEL019503-RB	0.12	0.7	5.83	0.1	5.13	51.3	0.11	1.33	12.09	protein_coding
AAEL019503-RE	0.12	1.31	10.92	0.1	3.68	36.8	0.11	1.33	12.09	protein_coding
AAEL007658-RC	0.12	1.05	8.75	0.1	2.7	27	0.11	1.33	12.09	partitioning defective 3, par-3protein_coding
AAEL021742-RA	0.12	1.05	8.75	0.1	2.57	25.7	0.11	1.33	12.09	protein_coding
AAEL014999-RE	0.12	1.05	8.75	0.1	2.17	21.7	0.11	1.33	12.09	protein_coding
AAEL002392-RD	0.12	0.79	6.58	0.1	2.1	21	0.11	1.33	12.09	protein_coding
AAEL009736-RB	0.12	0.17	1.42	0.1	1.58	15.8	0.11	1.33	12.09	protein_coding
AAEL002751-RB	0.12	0.61	5.08	0.1	1.51	15.1	0.11	1.33	12.09	protein_coding
AAEL019855-RQ	0.12	0.87	7.25	0.1	1.25	12.5	0.11	1.33	12.09	protein_coding
AAEL021429-RB	0.12	0.7	5.83	0.29	3.62	12.48	0.11	1.33	12.09	protein_coding
AAEL027751-RC	0.12	0.79	6.58	0.1	1.18	11.8	0.11	1.33	12.09	protein_coding
AAEL024692-RA	0.12	0.26	2.17	0.1	1.12	11.2	0.11	1.33	12.09	pseudogene
AAEL005130-RD	0.12	0.09	0.75	0.1	0.99	9.9	0.11	1.33	12.09	zinc finger proteinprotein_coding
AAEL013713-RB	0.12	1.49	12.42	0.1	0.92	9.2	0.11	1.33	12.09	trypsinprotein_coding
AAEL019562-RA	0.12	1.92	16	0.29	2.5	8.62	0.22	2.66	12.09	protein_coding
AAEL024802-RB	0.12	0.35	2.92	0.1	0.79	7.9	0.11	1.33	12.09	protein_coding
AAEL021184-RA	0.12	3.76	31.33	0.2	1.45	7.25	0.11	1.33	12.09	protein_coding
AAEL024540-RD	0.12	1.22	10.17	0.1	0.66	6.6	0.22	2.66	12.09	protein_coding
AAEL012363-RD	0.12	0.52	4.33	0.1	0.59	5.9	0.11	1.33	12.09	protein_coding
AAEL005525-RA	0.12	0.44	3.67	0.1	0.59	5.9	0.11	1.33	12.09	protein_coding
AAEL023898-RA	0.12	0.09	0.75	0.1	0.59	5.9	0.11	1.33	12.09	protein_coding
AAEL023898-RC	0.12	0.09	0.75	0.1	0.59	5.9	0.11	1.33	12.09	protein_coding
AAEL022328-RD	0.12	0.96	8	0.1	0.53	5.3	0.11	1.33	12.09	protein_coding
AAEL025718-RJ	0.12	0.79	6.58	0.2	1.05	5.25	0.11	1.33	12.09	protein_coding
AAEL008662-RK	0.37	0.7	1.89	0.29	1.38	4.76	0.11	1.33	12.09	mixed-lineage leukemia proteinprotein_coding
AAEL009380-RA	0.12	0.44	3.67	0.1	0.46	4.6	0.11	1.33	12.09	phospholipase c betaprotein_coding
AAEL018215-RH	0.12	1.14	9.5	0.1	0.39	3.9	0.11	1.33	12.09	protein_coding
AAEL002879-RJ	0.12	0.35	2.92	0.1	0.39	3.9	0.11	1.33	12.09	heterogeneous nuclear ribonucleoprotein rprotein_coding
AAEL012548-RA	0.12	0.26	2.17	0.1	0.39	3.9	0.11	1.33	12.09	glycosylphosphatidylinositol-specific phospholipase C, putativeprotein_coding
AAEL000256-RC	0.12	0.26	2.17	0.79	2.89	3.66	0.22	2.66	12.09	SCRB9: Class B Scavenger Receptor (CD36 domain).protein_coding
AAEL019580-RB	0.12	1.05	8.75	0.69	2.37	3.43	0.11	1.33	12.09	protein_coding
AAEL006822-RF	0.12	0.09	0.75	0.1	0.33	3.3	0.11	1.33	12.09	otopetrinprotein_coding
AAEL005206-RF	0.25	0.17	0.68	0.39	1.12	2.87	0.22	2.66	12.09	c-terminal pdz ligand of neuronal nitric oxide synthase proteinprotein_coding
AAEL021466-RA	0.62	2.88	4.65	0.59	1.25	2.12	0.11	1.33	12.09	protein_coding
AAEL021556-RL	0.12	0.44	3.67	0.1	0.2	2	0.11	1.33	12.09	nontranslating_CDS
AAEL018149-RC	0.12	0.17	1.42	0.1	0.2	2	0.11	1.33	12.09	protein_coding
AAEL027367-RC	0.12	0.61	5.08	0.79	1.45	1.84	0.22	2.66	12.09	protein_coding
AAEL025295-RR	0.12	0.44	3.67	1.18	2.04	1.73	0.11	1.33	12.09	protein_coding
AAEL018028-RB	0.37	0.17	0.46	43.15	70.84	1.64	0.11	1.33	12.09	CYP325Y3: Cytochrome P450protein_coding
AAEL006822-RD	0.12	0.17	1.42	0.2	0.26	1.3	0.11	1.33	12.09	otopetrinprotein_coding
AAEL007770-RG	1.49	1.92	1.29	0.1	0.13	1.3	0.11	1.33	12.09	voltage and ligand gated potassium channelprotein_coding
AAEL002684-RH	0.12	0.09	0.75	0.1	0.07	0.7	0.11	1.33	12.09	dachshund,protein_coding
AAEL006827-RA	0.12	0.26	2.17	0.2	0.07	0.35	0.11	1.33	12.09	CYP12F8: cytochrome P450protein_coding
AAEL005544-RC	0.12	5.33	44.42	0.2	8.81	44.05	1.08	13.04	12.07	YTH domain proteinprotein_coding
AAEL018348-RJ	0.37	3.93	10.62	0.2	4.41	22.05	0.43	5.19	12.07	protein_coding
AAEL003347-RC	0.25	1.49	5.96	0.69	3.88	5.62	0.75	9.05	12.07	CRAL/TRIO domain-containing proteinprotein_coding
AAEL009430-RK	0.12	1.4	11.67	0.1	2.5	25	0.32	3.86	12.06	protein_coding
AAEL027518-RA	0.12	0.35	2.92	0.39	3.88	9.95	0.32	3.86	12.06	protein_coding
AAEL001554-RA	0.12	2.18	18.17	0.79	2.63	3.33	0.32	3.86	12.06	PHD finger proteinprotein_coding
AAEL009684-RF	0.25	4.54	18.16	0.79	9.6	12.15	1.18	14.17	12.01	protein_coding
AAEL006171-RK	0.5	8.3	16.6	0.69	38.54	55.86	1.4	16.77	11.98	n-myc downstream regulatedprotein_coding
AAEL025155-RA	1.73	173.5	100.29	11.01	289.41	26.29	18.83	225.63	11.98	protein_coding
AAEL013304-RB	0.74	13.02	17.59	5.31	38.15	7.18	4.41	52.63	11.93	nontranslating_CDS
AAEL019990-RE	0.74	7.51	10.15	2.16	17.96	8.31	3.55	42.32	11.92	protein_coding
AAEL005837-RB	0.25	2.8	11.2	1.08	8.09	7.49	0.43	5.12	11.91	neutral sphingomyelinase (n-smase) activation associated factor fanprotein_coding
AAEL026128-RA	0.87	23.24	26.71	1.97	70.12	35.59	2.26	26.88	11.89	protein_coding
AAEL019950-RD	0.62	4.46	7.19	0.69	8.22	11.91	0.75	8.92	11.89	protein_coding
AAEL021353-RA	0.5	1.83	3.66	1.47	9.21	6.27	0.65	7.72	11.88	protein_coding
AAEL012062-RK	4.34	14.68	3.38	17.69	68.47	3.87	2.04	24.22	11.87	Na+/K+ ATPase alpha subunitprotein_coding
AAEL007234-RB	1.11	14.59	13.14	1.28	28.15	21.99	3.77	44.71	11.86	protein_coding
AAEL007042-RC	1.86	8.74	4.7	2.65	22.3	8.42	2.8	33.2	11.86	far upstream (fuse) binding proteinprotein_coding
AAEL006958-RB	0.12	4.63	38.58	0.49	26.31	53.69	1.51	17.9	11.85	Cell adhesion moleculeprotein_coding
AAEL006824-RA	0.62	43.86	70.74	5.01	67.88	13.55	12.48	147.71	11.84	Cytochrome P450protein_coding
AAEL023098-RB	3.1	21.4	6.9	2.95	38.02	12.89	3.66	43.32	11.84	protein_coding
AAEL022397-RB	0.12	1.31	10.92	0.29	2.1	7.24	0.32	3.79	11.84	protein_coding
AAEL000558-RG	0.12	0.35	2.92	0.79	3.62	4.58	0.32	3.79	11.84	Neural stem cell-derived dendrite regulatorprotein_coding
AAEL017462-RK	0.25	2.1	8.4	1.08	2.63	2.44	0.32	3.79	11.84	protein_coding
AAEL005425-RB	0.12	2.01	16.75	0.1	3.62	36.2	0.54	6.39	11.83	protein_coding
AAEL002169-RB	1.24	17.91	14.44	6	31.18	5.2	4.09	48.37	11.83	protein_coding
AAEL011440-RB	2.48	124.49	50.2	16.61	481.28	28.98	19.26	227.29	11.8	protein_coding
AAEL014274-RC	0.74	17.12	23.14	9.73	72.29	7.43	3.23	38.06	11.78	nontranslating_CDS
AAEL005827-RB	0.12	2.62	21.83	0.1	1.97	19.7	0.22	2.59	11.77	katanin P80 subunitprotein_coding
AAEL019700-RG	0.5	1.92	3.84	0.29	4.93	17	0.43	5.06	11.77	protein_coding
AAEL000967-RB	0.12	0.79	6.58	0.1	1.58	15.8	0.22	2.59	11.77	tmc7 proteinprotein_coding
AAEL018208-RI	0.5	1.83	3.66	0.49	5.92	12.08	0.43	5.06	11.77	protein_coding
AAEL007258-RE	0.62	3.32	5.35	0.39	3.95	10.13	0.43	5.06	11.77	protein_coding
AAEL014032-RD	0.12	0.7	5.83	0.1	0.72	7.2	0.43	5.06	11.77	protein_coding
AAEL000094-RB	0.37	5.15	13.92	2.06	13.68	6.64	1.08	12.71	11.77	protein_coding
AAEL002125-RJ	0.25	1.05	4.2	0.39	1.84	4.72	0.22	2.59	11.77	protein_coding
AAEL023676-RE	0.25	2.36	9.44	0.88	3.42	3.89	0.22	2.59	11.77	protein_coding
AAEL005992-RB	0.25	0.79	3.16	2.26	7.37	3.26	0.22	2.59	11.77	adam (a disintegrin and metalloprotease)protein_coding
AAEL019424-RH	0.37	2.18	5.89	1.47	2.5	1.7	0.22	2.59	11.77	protein_coding
AAEL013733-RC	0.12	0.17	1.42	0.29	0.39	1.34	0.22	2.59	11.77	Protein distal antennaprotein_coding
AAEL020112-RB	0.12	0.7	5.83	1.67	1.45	0.87	0.22	2.59	11.77	protein_coding
AAEL003794-RB	0.12	0.09	0.75	0.1	0.07	0.7	0.22	2.59	11.77	homeobox protein nk-2protein_coding
AAEL011074-RA	0.99	6.9	6.97	2.16	14.73	6.82	2.15	25.22	11.73	dedicator of cytokinesis protein 2protein_coding
AAEL007397-RC	0.62	4.8	7.74	0.49	8.42	17.18	1.72	20.16	11.72	E75: Ecdysone-induced protein 75B isoform A Nuclear receptorprotein_coding
AAEL001553-RA	0.37	56.96	153.95	27.23	332.56	12.21	9.25	108.26	11.7	protein_coding
AAEL017357-RB	1.73	16.6	9.6	3.15	22.89	7.27	2.9	33.93	11.7	protein_coding
AAEL022496-RC	0.12	0.79	6.58	0.69	3.75	5.43	0.54	6.32	11.7	protein_coding
AAEL001647-RE	0.74	4.63	6.26	1.87	4.47	2.39	0.54	6.32	11.7	protein_coding
AAEL001437-RB	0.25	3.06	12.24	3.05	10.72	3.51	0.86	10.05	11.69	protein_coding
AAEL002126-RF	0.12	1.57	13.08	0.59	16.58	28.1	0.65	7.59	11.68	CLIPA15: Clip-Domain Serine Protease family A. Protease homologue.protein_coding
AAEL018219-RD	0.99	25.42	25.68	7.08	103.4	14.6	3.87	45.11	11.66	protein_coding
AAEL014032-RE	0.12	0.61	5.08	0.1	0.46	4.6	0.32	3.73	11.66	protein_coding
AAEL004125-RF	0.87	2.53	2.91	1.57	2.63	1.68	0.32	3.73	11.66	signal transduction protein lnk-realtedprotein_coding
AAEL002879-RZ	0.5	7.95	15.9	0.49	17.96	36.65	2.04	23.75	11.64	heterogeneous nuclear ribonucleoprotein rprotein_coding
AAEL002446-RC	0.99	1.92	1.94	0.2	4.28	21.4	0.75	8.72	11.63	nontranslating_CDS
AAEL028140-RA	0.12	1.4	11.67	0.39	24.07	61.72	0.43	4.99	11.6	protein_coding
AAEL003532-RB	0.12	1.05	8.75	0.39	2.83	7.26	0.43	4.99	11.6	protein_coding
AAEL027790-RA	0.25	0.61	2.44	0.98	6.51	6.64	0.86	9.98	11.6	protein_coding
AAEL027514-RB	0.5	2.27	4.54	2.56	6.97	2.72	0.43	4.99	11.6	protein_coding
AAEL008257-RA	5.33	56.35	10.57	6.68	106.16	15.89	12.05	139.66	11.59	heterogeneous nuclear ribonucleoprotein 27cprotein_coding
AAEL009043-RG	0.25	4.98	19.92	0.1	4.34	43.4	0.54	6.25	11.57	protein_coding
AAEL025228-RF	0.25	2.97	11.88	0.39	6.58	16.87	0.65	7.52	11.57	protein_coding
AAEL021367-RA	0.25	20.7	82.8	2.75	55.38	20.14	2.15	24.82	11.54	protein_coding
AAEL027460-RD	0.25	3.49	13.96	0.1	3.95	39.5	0.22	2.53	11.5	protein_coding
AAEL027399-RA	0.12	4.37	36.42	0.88	15.46	17.57	2.47	28.41	11.5	protein_coding
AAEL020523-RA	0.37	0.87	2.35	0.2	2.3	11.5	0.22	2.53	11.5	lncRNA
AAEL009991-RB	0.12	5.59	46.58	0.1	0.79	7.9	0.22	2.53	11.5	myosin iiiprotein_coding
AAEL006687-RB	0.25	2.01	8.04	0.2	1.58	7.9	0.22	2.53	11.5	exportinprotein_coding
AAEL001878-RF	0.12	1.49	12.42	0.79	6.18	7.82	0.22	2.53	11.5	lipaseprotein_coding
AAEL006522-RI	0.12	0.17	1.42	0.1	0.72	7.2	0.22	2.53	11.5	turtle protein, isoformprotein_coding
AAEL006142-RA	0.12	1.4	11.67	0.39	1.45	3.72	0.22	2.53	11.5	pink: Hermansky-Pudlak syndrome 5 protein (Protein pink)protein_coding
AAEL023182-RA	0.12	0.79	6.58	0.29	0.86	2.97	0.22	2.53	11.5	Serine/threonine protein phosphatase 2A regulatory subunitprotein_coding
AAEL001142-RD	0.87	0.79	0.91	2.95	2.04	0.69	0.22	2.53	11.5	Rab gdp/GTP exchange factorprotein_coding
AAEL014523-RB	0.5	5.5	11	0.1	9.34	93.4	0.54	6.19	11.46	neuroendocrine convertaseprotein_coding
AAEL009043-RC	0.12	5.85	48.75	0.1	4.8	48	0.54	6.19	11.46	protein_coding
AAEL020047-RA	0.12	0.09	0.75	0.1	4.28	42.8	0.11	1.26	11.45	protein_coding
AAEL001494-RC	0.5	23.06	46.12	2.46	73.47	29.87	5.16	59.09	11.45	protein_coding
AAEL008827-RB	0.12	0.79	6.58	0.1	2.5	25	0.11	1.26	11.45	cell adhesion moleculeprotein_coding
AAEL023159-RH	0.12	0.35	2.92	0.1	1.84	18.4	0.11	1.26	11.45	protein_coding
AAEL010294-RG	0.12	0.61	5.08	0.1	1.45	14.5	0.11	1.26	11.45	membrane-associated guanylate kinase (maguk)protein_coding
AAEL010221-RB	0.12	0.09	0.75	0.1	1.45	14.5	0.11	1.26	11.45	GATA transcription factor (GATAd)protein_coding
AAEL020701-RA	0.12	0.26	2.17	0.1	1.38	13.8	0.11	1.26	11.45	lncRNA
AAEL013396-RF	0.12	0.44	3.67	0.1	1.25	12.5	0.11	1.26	11.45	protein_coding
AAEL001526-RI	0.12	1.22	10.17	0.1	1.18	11.8	0.11	1.26	11.45	zinc finger proteinprotein_coding
AAEL007989-RB	0.12	0.96	8	0.1	1.18	11.8	0.11	1.26	11.45	protein_coding
AAEL001526-RC	0.12	0.61	5.08	0.1	1.12	11.2	0.11	1.26	11.45	zinc finger proteinprotein_coding
AAEL011281-RD	0.12	0.52	4.33	0.1	1.12	11.2	0.11	1.26	11.45	cytochrome B561protein_coding
AAEL025718-RK	0.62	0.87	1.4	0.1	1.12	11.2	0.11	1.26	11.45	protein_coding
AAEL013460-RF	0.12	0.61	5.08	0.1	0.99	9.9	0.11	1.26	11.45	ecotropic viral integration siteprotein_coding
AAEL019882-RA	0.25	1.22	4.88	0.1	0.99	9.9	0.11	1.26	11.45	nontranslating_CDS
AAEL003083-RD	0.12	0.96	8	0.1	0.92	9.2	0.11	1.26	11.45	myotubularinprotein_coding
AAEL015668-RB	0.12	0.35	2.92	0.1	0.92	9.2	0.11	1.26	11.45	protein_coding
AAEL009473-RB	0.12	1.49	12.42	0.1	0.79	7.9	0.11	1.26	11.45	protein_coding
AAEL006567-RB	0.12	0.79	6.58	0.1	0.79	7.9	0.11	1.26	11.45	max binding protein, mntprotein_coding
AAEL012751-RI	0.12	0.26	2.17	0.1	0.72	7.2	0.11	1.26	11.45	protein_coding
AAEL027135-RB	0.37	0.79	2.14	0.49	3.49	7.12	0.11	1.26	11.45	protein_coding
AAEL014203-RD	0.12	0.17	1.42	0.1	0.66	6.6	0.11	1.26	11.45	nervynontranslating_CDS
AAEL008031-RB	0.12	0.09	0.75	0.1	0.66	6.6	0.11	1.26	11.45	carbonic anhydraseprotein_coding
AAEL000994-RN	0.12	0.87	7.25	0.1	0.59	5.9	0.11	1.26	11.45	protein_coding
AAEL019505-RA	0.12	0.87	7.25	0.1	0.59	5.9	0.11	1.26	11.45	protein_coding
AAEL005256-RD	0.12	0.35	2.92	0.1	0.59	5.9	0.11	1.26	11.45	protein_coding
AAEL023046-RA	0.12	0.17	1.42	0.1	0.59	5.9	0.11	1.26	11.45	protein_coding
AAEL023434-RB	0.12	0.09	0.75	0.1	0.59	5.9	0.11	1.26	11.45	protein_coding
AAEL001304-RA	0.12	0.17	1.42	0.39	1.84	4.72	0.11	1.26	11.45	nuclear hormone receptor ftz-f1 betaprotein_coding
AAEL010711-RE	0.12	0.26	2.17	0.29	1.32	4.55	0.11	1.26	11.45	eph receptor tyrosine kinaseprotein_coding
AAEL005256-RE	0.12	0.35	2.92	0.2	0.86	4.3	0.11	1.26	11.45	protein_coding
AAEL019827-RB	0.12	1.05	8.75	0.39	1.58	4.05	0.11	1.26	11.45	protein_coding
AAEL001503-RR	0.12	0.52	4.33	0.1	0.39	3.9	0.11	1.26	11.45	sodium/hydrogen exchanger 3 (nhe3)protein_coding
AAEL027204-RA	0.12	0.35	2.92	0.1	0.39	3.9	0.11	1.26	11.45	protein_coding
AAEL010226-RF	0.12	0.26	2.17	0.1	0.39	3.9	0.11	1.26	11.45	da: daughterlessprotein_coding
AAEL008847-RH	0.5	0.7	1.4	0.29	0.99	3.41	0.11	1.26	11.45	winglessprotein_coding
AAEL014618-RA	0.12	0.26	2.17	0.1	0.33	3.3	0.11	1.26	11.45	cytochrome P450protein_coding
AAEL025718-RB	0.25	0.79	3.16	0.39	1.25	3.21	0.11	1.26	11.45	protein_coding
AAEL005142-RK	0.37	1.14	3.08	0.59	1.51	2.56	0.11	1.26	11.45	platelet endothelial tetraspan antigen 3 (cd151 antigen)protein_coding
AAEL026170-RC	0.12	0.61	5.08	0.29	0.72	2.48	0.11	1.26	11.45	Putative mitogen-activated proteinprotein_coding
AAEL008324-RE	0.5	0.87	1.74	0.49	1.12	2.29	0.11	1.26	11.45	zinc finger proteinprotein_coding
AAEL021556-RM	0.12	0.44	3.67	0.1	0.2	2	0.11	1.26	11.45	nontranslating_CDS
AAEL001304-RG	0.12	0.96	8	0.79	1.51	1.91	0.11	1.26	11.45	nuclear hormone receptor ftz-f1 betaprotein_coding
AAEL010941-RA	0.12	0.17	1.42	0.1	0.13	1.3	0.11	1.26	11.45	Protein tweety homologprotein_coding
AAEL027710-RA	0.37	0.35	0.95	0.1	0.13	1.3	0.11	1.26	11.45	protein_coding
AAEL005850-RD	0.12	0.09	0.75	0.1	0.13	1.3	0.11	1.26	11.45	HR4: Hormone receptor-like in 4 (nuclear receptor)protein_coding
AAEL019673-RB	0.12	0.52	4.33	0.88	1.12	1.27	0.11	1.26	11.45	protein_coding
AAEL002769-RC	0.12	0.17	1.42	0.1	0.07	0.7	0.11	1.26	11.45	homeobox protein prospero/prox-1protein_coding
AAEL014873-RA	0.12	0.09	0.75	0.1	0.07	0.7	0.11	1.26	11.45	Osiris, putativeprotein_coding
AAEL026306-RA	0.12	0.09	0.75	0.1	0.07	0.7	0.11	1.26	11.45	protein_coding
AAEL013723-RJ	0.12	0.44	3.67	0.1	2.37	23.7	0.32	3.66	11.44	polypyrimidine tract binding proteinprotein_coding
AAEL018219-RC	1.73	23.85	13.79	6	100.83	16.81	3.55	40.59	11.43	protein_coding
AAEL026432-RA	1.49	19.48	13.07	5.01	55.38	11.05	5.06	57.75	11.41	protein_coding
AAEL020753-RA	18.83	207.04	11	7.18	242.32	33.75	16.03	182.71	11.4	protein_coding
AAEL001494-RB	0.62	21.84	35.23	3.34	67.75	20.28	4.84	55.16	11.4	protein_coding
AAEL014274-RB	0.87	16.34	18.78	9.04	56.9	6.29	3.01	34.27	11.39	protein_coding
AAEL010854-RB	0.12	2.62	21.83	0.2	8.55	42.75	0.65	7.39	11.37	ubiquitin specific protease 2,protein_coding
AAEL001168-RD	0.12	1.92	16	2.16	12.63	5.85	1.4	15.9	11.36	protein_coding
AAEL009264-RC	0.37	2.18	5.89	1.97	9.87	5.01	0.75	8.52	11.36	protein_coding
AAEL008837-RA	0.99	7.25	7.32	0.39	14.21	36.44	1.83	20.76	11.34	ubiquitin-conjugating enzyme E2rprotein_coding
AAEL024849-RG	0.37	2.45	6.62	0.29	3.03	10.45	0.54	6.12	11.33	protein_coding
AAEL026796-RA	0.12	2.01	16.75	0.79	6.05	7.66	0.54	6.12	11.33	nontranslating_CDS
AAEL006619-RB	0.37	1.57	4.24	0.69	4.74	6.87	0.54	6.12	11.33	protein_coding
AAEL017357-RF	2.6	18.96	7.29	4.42	22.3	5.05	3.23	36.6	11.33	protein_coding
AAEL000850-RE	1.11	5.77	5.2	6.19	23.02	3.72	1.08	12.24	11.33	tyrosine kinase receptorprotein_coding
AAEL003402-RI	1.24	3.49	2.81	1.28	4.74	3.7	1.18	13.37	11.33	sphingomyelin phosphodiesteraseprotein_coding
AAEL019900-RC	0.12	1.31	10.92	0.1	1.45	14.5	0.43	4.86	11.3	protein_coding
AAEL012143-RB	0.12	2.1	17.5	0.29	3.29	11.34	0.43	4.86	11.3	CASPS7: caspase (short)protein_coding
AAEL020954-RC	0.12	0.79	6.58	0.39	4.34	11.13	0.43	4.86	11.3	protein_coding
AAEL022932-RA	4.21	61.5	14.61	43.64	146.75	3.36	5.16	58.29	11.3	protein_coding
AAEL000599-RA	0.25	3.06	12.24	1.08	15.33	14.19	1.51	17.03	11.28	wingless protein, putativeprotein_coding
AAEL006259-RA	1.24	0.09	0.07	0.1	0.53	5.3	12.26	138.33	11.28	GPROP2: long wavelength sensitive opsinprotein_coding
AAEL019697-RF	0.25	2.97	11.88	4.82	25.46	5.28	0.75	8.45	11.27	protein_coding
AAEL022799-RA	1.11	25.51	22.98	0.1	6.97	69.7	1.72	19.36	11.26	protein_coding
AAEL013969-RA	0.5	2.01	4.02	0.29	8.95	30.86	0.65	7.32	11.26	protein_coding
AAEL007483-RB	0.12	4.98	41.5	2.46	12.69	5.16	0.97	10.91	11.25	protein_coding
AAEL008102-RB	0.5	2.45	4.9	1.67	11.91	7.13	1.51	16.97	11.24	actin binding protein, putativenontranslating_CDS
AAEL013367-RC	0.12	4.89	40.75	4.42	24.93	5.64	2.58	29.01	11.24	protein_coding
AAEL008662-RE	0.12	1.22	10.17	0.1	2.3	23	0.32	3.59	11.22	mixed-lineage leukemia proteinprotein_coding
AAEL019904-RA	0.12	0.79	6.58	0.79	4.08	5.16	0.32	3.59	11.22	nontranslating_CDS
AAEL024283-RC	0.62	1.4	2.26	1.08	2.17	2.01	0.32	3.59	11.22	protein_coding
AAEL002879-RH	0.74	7.43	10.04	0.2	18.88	94.4	2.15	24.09	11.2	heterogeneous nuclear ribonucleoprotein rprotein_coding
AAEL003953-RG	0.5	4.63	9.26	0.59	5.13	8.69	0.54	6.05	11.2	map/microtubule affinity-regulating kinase 2,4protein_coding
AAEL025868-RA	1.24	8.3	6.69	1.77	6.31	3.56	1.61	18.03	11.2	protein_coding
AAEL001437-RG	0.37	2.27	6.14	1.87	9.01	4.82	0.97	10.85	11.19	protein_coding
AAEL000405-RG	0.12	0.61	5.08	0.1	2.04	20.4	0.22	2.46	11.18	odd Oz proteinprotein_coding
AAEL008662-RP	0.12	0.87	7.25	0.1	1.71	17.1	0.22	2.46	11.18	mixed-lineage leukemia proteinprotein_coding
AAEL019714-RE	0.12	2.1	17.5	0.1	1.45	14.5	0.22	2.46	11.18	protein_coding
AAEL019570-RA	0.12	1.05	8.75	0.2	1.32	6.6	0.22	2.46	11.18	protein_coding
AAEL005803-RC	0.12	1.66	13.83	0.88	5.72	6.5	0.22	2.46	11.18	protein_coding
AAEL006809-RE	0.12	1.31	10.92	0.39	1.91	4.9	0.22	2.46	11.18	voltage-gated ion channelprotein_coding
AAEL012039-RC	0.12	4.11	34.25	1.57	14.08	8.97	1.4	15.64	11.17	zinc finger proteinprotein_coding
AAEL019883-RE	0.12	3.32	27.67	0.59	4.47	7.58	0.75	8.38	11.17	protein_coding
AAEL000636-RC	0.12	1.14	9.5	1.18	3.49	2.96	0.75	8.38	11.17	protein_coding
AAEL002451-RB	0.12	2.1	17.5	0.1	4.28	42.8	0.65	7.25	11.15	zinc finger proteinprotein_coding
AAEL006310-RA	0.37	4.63	12.51	0.79	16.58	20.99	0.86	9.58	11.14	protein_coding
AAEL019776-RA	0.37	2.88	7.78	0.2	2.76	13.8	0.43	4.79	11.14	protein_coding
AAEL008184-RD	0.12	3.23	26.92	0.49	3.55	7.24	0.43	4.79	11.14	protein_coding
AAEL012698-RB	0.99	2.1	2.12	0.29	0.53	1.83	0.43	4.79	11.14	ATP-binding cassette sub-family A member 3, putativeprotein_coding
AAEL010932-RB	1.36	8.74	6.43	4.13	23.09	5.59	3.34	37.13	11.12	RNAse hprotein_coding
AAEL027790-RD	0.12	1.49	12.42	0.2	5.99	29.95	0.97	10.78	11.11	protein_coding
AAEL020634-RA	0.62	5.59	9.02	0.59	8.68	14.71	0.97	10.78	11.11	protein_coding
AAEL014274-RA	0.25	18.61	74.44	9.53	70.38	7.39	3.23	35.86	11.1	protein_coding
AAEL019819-RB	0.99	7.43	7.51	0.59	3.49	5.92	0.75	8.32	11.09	protein_coding
AAEL006472-RB	0.99	17.04	17.21	0.98	16.97	17.32	1.61	17.83	11.07	rabconnectinprotein_coding
AAEL001583-RB	0.37	5.68	15.35	0.98	6.38	6.51	0.65	7.19	11.06	protein_coding
AAEL019731-RE	0.12	1.83	15.25	0.1	3.88	38.8	0.32	3.53	11.03	protein_coding
AAEL005024-RA	0.12	0.09	0.75	0.1	0.72	7.2	0.32	3.53	11.03	protein_coding
AAEL004743-RD	0.37	2.1	5.68	0.79	5.46	6.91	0.32	3.53	11.03	multidrug resistance protein 2 (ATP-binding cassette protein c)protein_coding
AAEL012698-RD	0.99	2.18	2.2	0.2	1.05	5.25	0.32	3.53	11.03	ATP-binding cassette sub-family A member 3, putativeprotein_coding
AAEL014662-RB	4.09	11.53	2.82	6.39	15	2.35	4.3	47.37	11.02	AMP dependent coa ligaseprotein_coding
AAEL004947-RA	5.45	13.19	2.42	60.55	44.2	0.73	8.93	98.14	10.99	elongase, putativeprotein_coding
AAEL019559-RC	0.12	4.02	33.5	0.2	6.51	32.55	0.43	4.72	10.98	protein_coding
AAEL011261-RC	0.12	3.41	28.42	0.2	3.35	16.75	0.43	4.72	10.98	yemanucleinprotein_coding
AAEL023585-RB	0.62	2.1	3.39	0.39	4.6	11.79	0.43	4.72	10.98	protein_coding
AAEL011376-RC	0.12	1.75	14.58	0.29	2.63	9.07	0.43	4.72	10.98	mitosis inhibitor protein kinaseprotein_coding
AAEL006682-RD	0.12	1.57	13.08	0.1	9.73	97.3	0.54	5.92	10.96	protein_coding
AAEL010581-RB	0.37	6.38	17.24	0.39	2.89	7.41	0.54	5.92	10.96	zinc finger protein, putativeprotein_coding
AAEL019655-RA	0.87	24.72	28.41	0.1	5.53	55.3	2.04	22.29	10.93	protein_coding
AAEL018207-RF	0.5	6.2	12.4	3.73	49	13.14	7.32	79.91	10.92	CTL8: C-Type lectin (CTL)nontranslating_CDS
AAEL013367-RD	0.12	3.67	30.58	4.52	23.28	5.15	2.37	25.88	10.92	protein_coding
AAEL004307-RI	0.12	1.66	13.83	0.1	4.67	46.7	0.22	2.4	10.91	n-myc downstream regulatedprotein_coding
AAEL002892-RC	0.12	0.09	0.75	0.1	2.04	20.4	0.11	1.2	10.91	protein kinase c, muprotein_coding
AAEL002392-RB	0.12	0.52	4.33	0.1	1.71	17.1	0.11	1.2	10.91	protein_coding
AAEL024362-RA	0.12	2.71	22.58	0.1	1.45	14.5	0.11	1.2	10.91	protein_coding
AAEL025049-RA	0.12	0.7	5.83	0.1	1.18	11.8	0.22	2.4	10.91	nontranslating_CDS
AAEL023310-RA	0.12	0.52	4.33	0.1	1.12	11.2	0.11	1.2	10.91	protein_coding
AAEL011359-RC	0.12	0.44	3.67	0.1	1.05	10.5	0.11	1.2	10.91	nfatprotein_coding
AAEL000916-RA	0.12	0.96	8	0.29	3.03	10.45	0.11	1.2	10.91	protein_coding
AAEL012206-RM	0.12	1.05	8.75	0.1	0.99	9.9	0.11	1.2	10.91	microtubule-associated protein tauprotein_coding
AAEL014622-RE	0.12	0.44	3.67	0.1	0.99	9.9	0.11	1.2	10.91	protein_coding
AAEL026170-RI	0.37	0.52	1.41	0.1	0.99	9.9	0.11	1.2	10.91	Putative mitogen-activated proteinprotein_coding
AAEL001878-RC	0.12	1.31	10.92	0.69	5.99	8.68	0.22	2.4	10.91	lipaseprotein_coding
AAEL025488-RB	0.12	0.61	5.08	0.1	0.86	8.6	0.11	1.2	10.91	protein_coding
AAEL012751-RL	0.12	0.44	3.67	0.1	0.86	8.6	0.11	1.2	10.91	protein_coding
AAEL004305-RB	0.12	0.52	4.33	0.2	1.71	8.55	0.22	2.4	10.91	protein_coding
AAEL027008-RA	0.12	0.87	7.25	0.1	0.79	7.9	0.11	1.2	10.91	protein_coding
AAEL021808-RA	0.12	0.26	2.17	0.1	0.79	7.9	0.11	1.2	10.91	lncRNA
AAEL022689-RE	0.12	0.7	5.83	0.1	0.72	7.2	0.11	1.2	10.91	protein_coding
AAEL013565-RD	0.12	0.61	5.08	0.1	0.72	7.2	0.11	1.2	10.91	protein_coding
AAEL023159-RI	0.12	0.61	5.08	0.1	0.72	7.2	0.11	1.2	10.91	protein_coding
AAEL028067-RA	0.12	0.35	2.92	0.1	0.72	7.2	0.11	1.2	10.91	protein_coding
AAEL004209-RG	0.12	0.7	5.83	0.69	4.74	6.87	0.11	1.2	10.91	opioid-binding protein/cell adhesion molecule, putativeprotein_coding
AAEL011324-RB	0.12	0.26	2.17	0.29	1.97	6.79	0.22	2.4	10.91	protein_coding
AAEL021748-RC	0.12	0.7	5.83	0.1	0.66	6.6	0.11	1.2	10.91	protein_coding
AAEL023547-RF	0.12	0.7	5.83	0.1	0.66	6.6	0.11	1.2	10.91	protein_coding
AAEL005525-RD	0.12	0.52	4.33	0.1	0.66	6.6	0.11	1.2	10.91	protein_coding
AAEL008021-RB	0.25	1.05	4.2	0.1	0.66	6.6	0.11	1.2	10.91	specifically Rac-associated protein, putativeprotein_coding
AAEL021748-RG	0.12	0.44	3.67	0.1	0.66	6.6	0.11	1.2	10.91	protein_coding
AAEL012363-RC	0.12	0.44	3.67	0.1	0.59	5.9	0.11	1.2	10.91	protein_coding
AAEL019424-RU	0.37	1.22	3.3	0.69	3.81	5.52	0.22	2.4	10.91	protein_coding
AAEL008078-RI	0.12	0.26	2.17	0.1	0.53	5.3	0.11	1.2	10.91	clk2protein_coding
AAEL010433-RH	0.12	0.09	0.75	0.1	0.53	5.3	0.11	1.2	10.91	gro: groucho proteinprotein_coding
AAEL019956-RA	0.12	0.7	5.83	0.1	0.46	4.6	0.11	1.2	10.91	protein_coding
AAEL024921-RD	0.12	0.17	1.42	0.1	0.46	4.6	0.11	1.2	10.91	protein_coding
AAEL019833-RH	0.12	0.87	7.25	0.49	1.91	3.9	0.22	2.4	10.91	protein_coding
AAEL006947-RA	0.12	0.35	2.92	0.1	0.39	3.9	0.11	1.2	10.91	GPRTAK2: GPCR Neurokinin/Tachykinin Familyprotein_coding
AAEL027367-RG	0.12	1.05	8.75	0.39	1.51	3.87	0.22	2.4	10.91	protein_coding
AAEL026939-RM	0.12	0.44	3.67	0.39	1.51	3.87	0.11	1.2	10.91	protein_coding
AAEL001387-RO	0.12	0.61	5.08	0.29	1.05	3.62	0.11	1.2	10.91	protein_coding
AAEL027751-RB	0.12	0.52	4.33	0.2	0.66	3.3	0.11	1.2	10.91	protein_coding
AAEL017229-RE	0.5	1.75	3.5	0.1	0.33	3.3	0.11	1.2	10.91	protein_coding
AAEL020344-RB	0.12	0.87	7.25	0.29	0.86	2.97	0.11	1.2	10.91	protein_coding
AAEL019863-RA	0.12	0.09	0.75	0.1	0.26	2.6	0.11	1.2	10.91	protein_coding
AAEL002571-RH	0.12	0.17	1.42	0.29	0.59	2.03	0.11	1.2	10.91	band 4.1-like protein 4A (NBL4 protein), putativeprotein_coding
AAEL018341-RN	0.12	1.57	13.08	0.1	0.2	2	0.11	1.2	10.91	protein_coding
AAEL018341-RF	0.12	0.87	7.25	0.1	0.2	2	0.11	1.2	10.91	protein_coding
AAEL006822-RJ	0.12	0.17	1.42	0.1	0.2	2	0.11	1.2	10.91	otopetrinprotein_coding
AAEL004592-RA	0.12	0.79	6.58	0.39	0.59	1.51	0.11	1.2	10.91	tyrosine-protein kinase src64bprotein_coding
AAEL018251-RC	0.12	0.44	3.67	0.1	0.13	1.3	0.11	1.2	10.91	protein_coding
AAEL013278-RD	0.12	0.61	5.08	1.38	1.71	1.24	0.22	2.4	10.91	ga binding protein beta chain (transcription factor e4tf1-47)protein_coding
AAEL007806-RD	0.12	0.09	0.75	0.1	0.07	0.7	0.11	1.2	10.91	protein_coding
AAEL019439-RF	0.12	0.09	0.75	0.1	0.07	0.7	0.11	1.2	10.91	protein_coding
AAEL010435-RB	0.99	2.01	2.03	0.1	0.13	1.3	1.61	17.5	10.87	protein_coding
AAEL023488-RA	1.24	8.56	6.9	2.46	13.75	5.59	2.04	22.16	10.86	protein_coding
AAEL001992-RP	0.12	1.57	13.08	0.29	3.68	12.69	0.54	5.86	10.85	protein_coding
AAEL005906-RA	0.12	0.96	8	0.1	1.05	10.5	0.54	5.86	10.85	serine proteaseprotein_coding
AAEL007452-RJ	0.62	4.02	6.48	3.73	16.58	4.45	0.65	7.05	10.85	protein_coding
AAEL019776-RJ	0.62	2.88	4.65	0.2	2.7	13.5	0.43	4.66	10.84	protein_coding
AAEL003014-RB	0.25	7.69	30.76	0.88	7.17	8.15	0.86	9.32	10.84	protein_coding
AAEL008647-RG	0.12	0.26	2.17	0.79	2.57	3.25	0.43	4.66	10.84	no-mechanoreceptor potential aprotein_coding
AAEL009381-RC	0.37	1.83	4.95	0.69	3.95	5.72	0.75	8.12	10.83	protein_coding
AAEL019700-RD	0.37	1.75	4.73	0.1	3.81	38.1	0.32	3.46	10.81	protein_coding
AAEL017357-RC	1.98	17.38	8.78	3.64	23.55	6.47	3.23	34.93	10.81	protein_coding
AAEL005978-RB	0.12	0.35	2.92	0.1	0.46	4.6	0.32	3.46	10.81	protein_coding
AAEL004673-RB	0.12	0.7	5.83	1.28	4.08	3.19	0.32	3.46	10.81	protein_coding
AAEL012482-RD	0.12	1.05	8.75	0.39	1.05	2.69	0.32	3.46	10.81	protein_coding
AAEL003936-RA	0.62	2.1	3.39	19.46	13.48	0.69	1.08	11.64	10.78	protein_coding
AAEL024053-RB	0.12	3.93	32.75	0.39	5.53	14.18	0.86	9.25	10.76	protein_coding
AAEL009381-RB	0.37	2.18	5.89	0.2	4.41	22.05	0.65	6.99	10.75	protein_coding
AAEL021826-RF	0.5	1.75	3.5	0.98	4.8	4.9	0.65	6.99	10.75	protein_coding
AAEL012949-RA	0.12	1.57	13.08	4.62	18.88	4.09	0.75	8.05	10.73	Transferrinprotein_coding
AAEL020592-RA	0.74	8.74	11.81	1.38	15.52	11.25	1.72	18.43	10.72	protein_coding
AAEL005177-RD	0.99	11.27	11.38	0.2	0.66	3.3	1.08	11.58	10.72	adenylate cyclaseprotein_coding
AAEL008764-RA	0.12	1.4	11.67	1.87	4.47	2.39	0.54	5.79	10.72	cuticle protein, putativeprotein_coding
AAEL002879-RF	0.74	5.77	7.8	0.79	18.94	23.97	2.15	23.02	10.71	heterogeneous nuclear ribonucleoprotein rprotein_coding
AAEL005622-RA	0.5	11.01	22.02	19.26	94.98	4.93	1.94	20.76	10.7	protein_coding
AAEL007283-RC	1.11	26.3	23.69	2.06	32.49	15.77	3.98	42.45	10.67	acetyl-coa synthetaseprotein_coding
AAEL006876-RC	0.12	1.22	10.17	0.88	2.83	3.22	0.43	4.59	10.67	igf2 mRNA binding protein, putativeprotein_coding
AAEL020689-RB	0.25	1.83	7.32	0.49	4.6	9.39	0.65	6.92	10.65	protein_coding
AAEL009213-RC	0.62	3.23	5.21	0.98	7.89	8.05	0.65	6.92	10.65	protein_coding
AAEL027790-RI	0.25	1.22	4.88	0.49	6.12	12.49	0.75	7.98	10.64	protein_coding
AAEL020341-RA	0.37	3.32	8.97	0.79	5.13	6.49	0.75	7.98	10.64	protein_coding
AAEL021826-RD	0.12	1.75	14.58	1.57	6.05	3.85	0.75	7.98	10.64	protein_coding
AAEL023839-RA	0.12	3.32	27.67	1.57	9.73	6.2	1.18	12.51	10.6	protein_coding
AAEL022995-RA	0.37	5.94	16.05	0.1	5.99	59.9	0.22	2.33	10.59	lncRNA
AAEL006249-RA	0.25	1.66	6.64	0.1	2.7	27	0.32	3.39	10.59	poly(a) polymerase cid (pap) (caffein-induced death protein)protein_coding
AAEL025049-RD	0.12	1.05	8.75	0.1	2.3	23	0.22	2.33	10.59	nontranslating_CDS
AAEL027323-RA	0.37	0.96	2.59	0.2	2.83	14.15	0.22	2.33	10.59	protein_coding
AAEL007996-RF	0.12	0.52	4.33	0.2	2.3	11.5	0.22	2.33	10.59	centaurin alphaprotein_coding
AAEL008450-RG	0.12	0.44	3.67	0.1	0.92	9.2	0.22	2.33	10.59	protein_coding
AAEL001457-RA	0.12	0.17	1.42	0.1	0.59	5.9	0.22	2.33	10.59	guanylatte cyclase alpha 1 subunitprotein_coding
AAEL021746-RB	0.12	2.36	19.67	0.69	3.09	4.48	0.32	3.39	10.59	protein_coding
AAEL014032-RC	0.12	0.35	2.92	0.1	0.39	3.9	0.22	2.33	10.59	nontranslating_CDS
AAEL019714-RA	0.12	1.22	10.17	0.39	1.51	3.87	0.22	2.33	10.59	protein_coding
AAEL005206-RJ	0.25	0.44	1.76	0.59	1.91	3.24	0.32	3.39	10.59	c-terminal pdz ligand of neuronal nitric oxide synthase proteinprotein_coding
AAEL020126-RA	0.12	0.26	2.17	0.49	1.58	3.22	0.22	2.33	10.59	pseudogene
AAEL005980-RF	0.12	0.79	6.58	0.69	2.04	2.96	0.22	2.33	10.59	protein_coding
AAEL018342-RA	0.37	0.52	1.41	1.47	0.59	0.4	0.22	2.33	10.59	protein_coding
AAEL000821-RB	0.12	1.75	14.58	0.59	11.05	18.73	1.61	17.03	10.58	OBP6: odorant binding protein OBP6protein_coding
AAEL000821-RC	0.12	2.01	16.75	1.38	15.92	11.54	1.83	19.36	10.58	OBP6: odorant binding protein OBP6protein_coding
AAEL019611-RA	0.62	3.06	4.94	2.85	10.98	3.85	0.97	10.25	10.57	protein_coding
AAEL010634-RA	0.62	6.64	10.71	3.05	8.02	2.63	1.29	13.64	10.57	protein_coding
AAEL004791-RB	0.74	7.16	9.68	0.39	6.71	17.21	0.75	7.92	10.56	sorting nexinprotein_coding
AAEL003115-RD	0.12	0.96	8	0.2	2.7	13.5	0.65	6.85	10.54	tartanprotein_coding
AAEL019776-RB	0.12	1.75	14.58	0.1	2.83	28.3	0.43	4.52	10.51	protein_coding
AAEL018348-RG	0.62	3.14	5.06	0.29	5.13	17.69	0.43	4.52	10.51	protein_coding
AAEL023488-RB	2.11	7.51	3.56	2.06	14.47	7.02	2.37	24.89	10.5	protein_coding
AAEL009719-RD	4.46	37.04	8.3	5.31	39.86	7.51	4.73	49.64	10.49	protein_coding
AAEL005706-RB	1.36	8.91	6.55	1.28	6.97	5.45	3.12	32.74	10.49	triacylglycerol lipaseprotein_coding
AAEL000276-RE	0.12	5.07	42.25	0.59	8.16	13.83	0.54	5.66	10.48	protein_coding
AAEL021288-RD	0.37	4.89	13.22	0.59	8.22	13.93	1.29	13.51	10.47	protein_coding
AAEL027829-RA	0.99	0.96	0.97	1.18	1.12	0.95	1.08	11.31	10.47	protein_coding
AAEL009574-RB	0.12	4.02	33.5	0.69	14.27	20.68	2.47	25.82	10.45	elongase, putativeprotein_coding
AAEL021367-RC	0.12	18.08	150.67	3.44	54.2	15.76	2.26	23.62	10.45	protein_coding
AAEL002999-RC	0.12	2.27	18.92	0.59	4.67	7.92	0.65	6.79	10.45	GTPase_rhoprotein_coding
AAEL019451-RA	0.25	7.25	29	4.32	22.36	5.18	2.26	23.62	10.45	protein_coding
AAEL025228-RB	0.12	3.76	31.33	0.39	7.04	18.05	0.86	8.98	10.44	protein_coding
AAEL000860-RB	0.12	1.83	15.25	0.49	7.3	14.9	0.86	8.98	10.44	protein_coding
AAEL013723-RH	0.12	0.35	2.92	0.1	3.22	32.2	0.32	3.33	10.41	polypyrimidine tract binding proteinprotein_coding
AAEL013380-RA	0.12	11.53	96.08	2.36	46.04	19.51	1.72	17.9	10.41	Adult cuticle protein, putativeprotein_coding
AAEL001749-RA	0.25	0.7	2.8	0.1	1.91	19.1	0.32	3.33	10.41	ventrhoid transmembrane protein, putativeprotein_coding
AAEL022240-RD	0.12	3.58	29.83	0.39	4.01	10.28	0.32	3.33	10.41	protein_coding
AAEL002125-RP	0.25	1.66	6.64	0.2	1.58	7.9	0.32	3.33	10.41	protein_coding
AAEL008647-RF	0.12	0.35	2.92	0.69	2.63	3.81	0.32	3.33	10.41	no-mechanoreceptor potential aprotein_coding
AAEL020592-RD	0.74	8.74	11.81	1.18	13.62	11.54	1.83	19.03	10.4	protein_coding
AAEL006958-RE	0.12	6.2	51.67	1.18	27.1	22.97	2.04	21.16	10.37	Cell adhesion moleculeprotein_coding
AAEL008027-RB	0.25	2.97	11.88	0.29	2.96	10.21	0.43	4.46	10.37	protein_coding
AAEL021838-RA	1.98	0.26	0.13	0.39	1.05	2.69	14.31	148.38	10.37	Myosin heavy chainprotein_coding
AAEL014635-RA	0.12	0.7	5.83	0.69	6.84	9.91	0.54	5.59	10.35	engrailedprotein_coding
AAEL002354-RB	0.5	6.9	13.8	2.65	32.03	12.09	2.47	25.55	10.34	HPX5: heme peroxidaseprotein_coding
AAEL001796-RA	0.12	1.92	16	0.39	4.67	11.97	0.65	6.72	10.34	Nuclear hormone receptor (HR78)protein_coding
AAEL021471-RB	0.62	2.01	3.24	0.49	3.75	7.65	0.65	6.72	10.34	protein_coding
AAEL028237-RH	0.37	2.88	7.78	3.44	6.12	1.78	0.65	6.72	10.34	protein_coding
AAEL000181-RK	0.99	2.18	2.2	1.87	5.26	2.81	1.08	11.11	10.29	polybromo-1protein_coding
AAEL013102-RC	0.12	0.44	3.67	0.1	2.17	21.7	0.11	1.13	10.27	protein_coding
AAEL005668-RA	0.12	3.49	29.08	2.06	42.36	20.56	0.22	2.26	10.27	protein_coding
AAEL005484-RB	0.12	0.87	7.25	0.1	1.64	16.4	0.11	1.13	10.27	sorting nexinprotein_coding
AAEL004956-RA	0.12	0.61	5.08	0.1	1.45	14.5	0.11	1.13	10.27	protein_coding
AAEL019566-RE	0.12	2.53	21.08	0.1	1.18	11.8	0.22	2.26	10.27	protein_coding
AAEL014999-RP	0.12	0.44	3.67	0.1	1.18	11.8	0.11	1.13	10.27	protein_coding
AAEL025488-RD	0.12	0.44	3.67	0.1	1.18	11.8	0.11	1.13	10.27	protein_coding
AAEL023600-RA	0.12	1.05	8.75	0.1	1.05	10.5	0.11	1.13	10.27	protein_coding
AAEL019875-RC	0.12	0.44	3.67	0.1	1.05	10.5	0.11	1.13	10.27	protein_coding
AAEL019936-RA	0.37	1.49	4.03	0.2	2.04	10.2	0.22	2.26	10.27	protein_coding
AAEL012431-RA	0.12	1.05	8.75	0.1	0.92	9.2	0.11	1.13	10.27	AMP dependent ligaseprotein_coding
AAEL026683-RA	0.12	0.61	5.08	0.1	0.86	8.6	0.11	1.13	10.27	protein_coding
AAEL018061-RC	0.12	0.17	1.42	0.1	0.86	8.6	0.11	1.13	10.27	protein_coding
AAEL012206-RO	0.12	1.05	8.75	0.1	0.72	7.2	0.11	1.13	10.27	microtubule-associated protein tauprotein_coding
AAEL013460-RA	0.12	0.61	5.08	0.1	0.72	7.2	0.11	1.13	10.27	ecotropic viral integration siteprotein_coding
AAEL019422-RF	0.12	0.35	2.92	0.1	0.72	7.2	0.11	1.13	10.27	protein_coding
AAEL025641-RA	0.37	1.92	5.19	0.29	1.78	6.14	0.11	1.13	10.27	protein_coding
AAEL024653-RC	0.12	0.61	5.08	0.1	0.59	5.9	0.11	1.13	10.27	protein_coding
AAEL005525-RF	0.12	0.26	2.17	0.1	0.59	5.9	0.11	1.13	10.27	protein_coding
AAEL026589-RA	0.12	0.7	5.83	0.1	0.53	5.3	0.11	1.13	10.27	protein_coding
AAEL002879-RU	0.12	0.35	2.92	0.1	0.53	5.3	0.11	1.13	10.27	heterogeneous nuclear ribonucleoprotein rprotein_coding
AAEL019532-RD	0.25	0.44	1.76	0.1	0.53	5.3	0.11	1.13	10.27	protein_coding
AAEL025718-RM	0.37	1.31	3.54	0.2	0.86	4.3	0.11	1.13	10.27	protein_coding
AAEL001595-RB	0.12	0.26	2.17	0.2	0.86	4.3	0.11	1.13	10.27	protein_coding
AAEL005256-RG	0.25	0.26	1.04	0.2	0.79	3.95	0.11	1.13	10.27	protein_coding
AAEL012998-RD	0.12	0.09	0.75	0.1	0.39	3.9	0.11	1.13	10.27	protein_coding
AAEL012206-RI	0.12	1.05	8.75	0.2	0.72	3.6	0.11	1.13	10.27	microtubule-associated protein tauprotein_coding
AAEL009634-RF	0.62	2.1	3.39	0.1	0.33	3.3	0.11	1.13	10.27	steroid dehydrogenaseprotein_coding
AAEL018248-RA	0.12	0.35	2.92	0.1	0.33	3.3	0.11	1.13	10.27	protein_coding
AAEL024653-RA	0.12	0.87	7.25	0.29	0.86	2.97	0.11	1.13	10.27	protein_coding
AAEL005634-RD	0.12	0.35	2.92	0.1	0.26	2.6	0.11	1.13	10.27	harmonin (Usher syndrome 1C protein homolog) (PDZ domain-containing protein)protein_coding
AAEL018215-RF	0.12	0.26	2.17	0.1	0.26	2.6	0.11	1.13	10.27	protein_coding
AAEL018248-RH	0.12	0.17	1.42	0.1	0.26	2.6	0.11	1.13	10.27	protein_coding
AAEL020499-RA	0.12	0.09	0.75	0.49	1.25	2.55	0.11	1.13	10.27	protein_coding
AAEL008426-RE	0.12	0.35	2.92	0.29	0.66	2.28	0.11	1.13	10.27	broad-complex core-proteinprotein_coding
AAEL021750-RA	0.12	0.96	8	0.39	0.79	2.03	0.11	1.13	10.27	protein_coding
AAEL009991-RJ	0.12	2.45	20.42	0.1	0.2	2	0.11	1.13	10.27	myosin iiiprotein_coding
AAEL000994-RL	0.12	0.87	7.25	0.1	0.2	2	0.11	1.13	10.27	protein_coding
AAEL000354-RA	0.12	0.09	0.75	0.1	0.2	2	0.11	1.13	10.27	dimeric dihydrodiol dehydrogenaseprotein_coding
AAEL004143-RA	0.37	0.87	2.35	0.88	1.45	1.65	0.11	1.13	10.27	n-acetylglucosaminyl-phosphatidylinositol de-n-acetylaseprotein_coding
AAEL023560-RC	0.12	0.09	0.75	0.2	0.33	1.65	0.11	1.13	10.27	protein_coding
AAEL022284-RA	0.62	0.7	1.13	0.98	1.32	1.35	0.11	1.13	10.27	protein_coding
AAEL019683-RD	0.12	0.26	2.17	1.18	1.32	1.12	0.11	1.13	10.27	protein_coding
AAEL007998-RA	0.87	9.78	11.24	197.56	180.55	0.91	0.22	2.26	10.27	protein_coding
AAEL021556-RR	0.12	0.61	5.08	0.1	0.07	0.7	0.11	1.13	10.27	nontranslating_CDS
AAEL007386-RA	0.12	0.09	0.75	0.1	0.07	0.7	0.11	1.13	10.27	protein_coding
AAEL017226-RF	0.5	1.75	3.5	0.29	0.2	0.69	0.11	1.13	10.27	protein_coding
AAEL020911-RA	0.37	0.26	0.7	0.2	0.13	0.65	0.11	1.13	10.27	protein_coding
AAEL013997-RA	2.35	15.72	6.69	2.46	33.55	13.64	3.66	37.53	10.25	guanine nucleotide-binding protein beta 3 (g protein beta3)protein_coding
AAEL012245-RA	7.56	73.56	9.73	103.01	195.68	1.9	35.61	364.23	10.23	protein_coding
AAEL001584-RA	0.12	2.88	24	0.59	16.9	28.64	1.4	14.31	10.22	protein_coding
AAEL009742-RF	0.25	2.97	11.88	0.79	5.13	6.49	0.54	5.52	10.22	Homeobox protein abdominal-A homologprotein_coding
AAEL007258-RF	0.74	2.45	3.31	0.69	4.14	6	0.54	5.52	10.22	protein_coding
AAEL019793-RC	1.11	2.8	2.52	1.38	6.25	4.53	0.97	9.91	10.22	protein_coding
AAEL019473-RH	0.12	1.22	10.17	0.49	5.26	10.73	0.43	4.39	10.21	protein_coding
AAEL003953-RW	0.12	2.18	18.17	0.79	5.06	6.41	0.43	4.39	10.21	map/microtubule affinity-regulating kinase 2,4protein_coding
AAEL003371-RB	0.12	2.01	16.75	0.49	2.7	5.51	0.43	4.39	10.21	F-box and WD-40 domain proteinprotein_coding
AAEL002235-RB	0.99	3.14	3.17	1.18	3.88	3.29	0.43	4.39	10.21	protein_coding
AAEL022775-RA	0.25	2.01	8.04	1.67	3.35	2.01	0.43	4.39	10.21	protein_coding
AAEL026052-RA	0.12	0.35	2.92	0.29	7.04	24.28	0.75	7.65	10.2	protein_coding
AAEL008956-RB	0.99	3.49	3.53	0.98	11.18	11.41	0.75	7.65	10.2	protein_coding
AAEL026845-RA	0.5	27.34	54.68	3.54	93.73	26.48	2.9	29.54	10.19	protein_coding
AAEL021318-RF	0.12	1.57	13.08	0.1	2.57	25.7	0.32	3.26	10.19	protein_coding
AAEL019477-RB	0.12	0.7	5.83	0.1	2.57	25.7	0.32	3.26	10.19	protein_coding
AAEL017515-RF	0.12	1.22	10.17	0.1	2.17	21.7	0.32	3.26	10.19	protein_coding
AAEL008269-RC	0.12	1.14	9.5	0.2	2.04	10.2	0.32	3.26	10.19	protein_coding
AAEL027941-RA	0.12	0.7	5.83	1.08	7.17	6.64	0.32	3.26	10.19	protein_coding
AAEL004083-RI	0.25	1.31	5.24	1.08	3.55	3.29	0.32	3.26	10.19	WD-repeat proteinprotein_coding
AAEL019424-RX	0.12	1.4	11.67	1.38	4.47	3.24	0.32	3.26	10.19	protein_coding
AAEL022136-RC	0.62	3.06	4.94	6.49	19.6	3.02	0.32	3.26	10.19	protein_coding
AAEL002879-RG	0.62	6.55	10.56	0.69	17.43	25.26	2.26	22.96	10.16	heterogeneous nuclear ribonucleoprotein rprotein_coding
AAEL021261-RA	0.74	4.8	6.49	1.38	9.47	6.86	0.97	9.85	10.15	protein_coding
AAEL000085-RA	0.74	68.49	92.55	13.17	48.67	3.7	1.94	19.7	10.15	pupal cuticle protein, putativeprotein_coding
AAEL002887-RI	0.99	9.17	9.26	1.47	25.52	17.36	2.9	29.41	10.14	arm: Armadillo segment polarity proteinnontranslating_CDS
AAEL001091-RA	1.49	13.1	8.79	2.85	26.51	9.3	2.37	24.02	10.14	Malic enzymeprotein_coding
AAEL021732-RB	0.25	1.05	4.2	0.2	1.84	9.2	0.65	6.59	10.14	protein_coding
AAEL009147-RA	1.73	9.35	5.4	0.88	6.05	6.88	0.86	8.72	10.14	protein_coding
AAEL026946-RA	0.87	11.01	12.66	0.69	12.1	17.54	1.61	16.3	10.12	protein_coding
AAEL001257-RA	2.6	24.99	9.61	6.88	36.51	5.31	2.9	29.34	10.12	sugar transporterprotein_coding
AAEL014366-RC	0.99	6.99	7.06	5.21	27.23	5.23	3.23	32.67	10.11	protein_coding
AAEL018207-RG	0.62	5.85	9.44	4.13	47.03	11.39	6.78	68.47	10.1	CTL8: C-Type lectin (CTL)nontranslating_CDS
AAEL012062-RC	2.48	14.07	5.67	16.12	65.71	4.08	2.26	22.82	10.1	Na+/K+ ATPase alpha subunitprotein_coding
AAEL003953-RO	0.12	2.53	21.08	0.2	4.47	22.35	0.43	4.32	10.05	map/microtubule affinity-regulating kinase 2,4protein_coding
AAEL004098-RG	0.12	2.53	21.08	1.28	8.55	6.68	0.43	4.32	10.05	neuromusculinprotein_coding
AAEL022930-RC	0.37	4.19	11.32	0.39	1.71	4.38	0.43	4.32	10.05	protein_coding
AAEL022556-RA	0.25	1.4	5.6	0.88	2.7	3.07	3.34	33.54	10.04	protein_coding
AAEL026240-RA	3.96	43.68	11.03	0.2	6.18	30.9	2.8	28.08	10.03	protein_coding
AAEL018219-RF	1.24	24.99	20.15	6.78	97.08	14.32	4.09	40.99	10.02	protein_coding
AAEL017116-RC	6.07	25.95	4.28	8.16	62.36	7.64	10.11	101.27	10.02	protein_coding
AAEL001843-RC	0.12	0.44	3.67	0.1	1.51	15.1	0.22	2.2	10	ski oncogeneprotein_coding
AAEL006690-RB	0.12	0.96	8	0.1	1.18	11.8	0.22	2.2	10	ribbonprotein_coding
AAEL013851-RA	0.37	5.85	15.81	0.98	9.87	10.07	3.12	31.21	10	protein_coding
AAEL021440-RA	1.36	17.56	12.91	4.03	39.27	9.74	3.34	33.4	10	lncRNA
AAEL005111-RC	0.12	0.52	4.33	0.2	1.58	7.9	0.22	2.2	10	protein_coding
AAEL020033-RE	0.37	1.4	3.78	0.1	0.66	6.6	0.22	2.2	10	protein_coding
AAEL021365-RA	0.12	0.61	5.08	0.29	1.51	5.21	0.22	2.2	10	protein_coding
AAEL002392-RC	0.12	0.35	2.92	0.2	0.99	4.95	0.22	2.2	10	protein_coding
AAEL019424-RY	0.25	1.57	6.28	0.88	3.35	3.81	0.22	2.2	10	protein_coding
AAEL019424-RI	0.25	0.7	2.8	1.18	3.75	3.18	0.22	2.2	10	protein_coding
AAEL025295-RI	0.25	0.52	2.08	0.88	2.76	3.14	0.22	2.2	10	protein_coding
AAEL004791-RC	0.12	8.47	70.58	1.08	6.18	5.72	0.86	8.58	9.98	sorting nexinprotein_coding
AAEL027494-RB	0.99	8.04	8.12	1.57	13.68	8.71	2.15	21.43	9.97	protein_coding
AAEL011338-RB	0.12	1.75	14.58	0.39	3.03	7.77	0.32	3.19	9.97	protein_coding
AAEL004083-RD	0.25	1.75	7	1.67	5.85	3.5	0.32	3.19	9.97	WD-repeat proteinprotein_coding
AAEL005446-RC	1.49	9.96	6.68	2.26	22.69	10.04	3.23	32.14	9.95	6-phosphofructo-2-kinase/fructose-2,6-bisphosphataseprotein_coding
AAEL019451-RD	1.11	9.52	8.58	3.44	28.35	8.24	2.58	25.68	9.95	protein_coding
AAEL027515-RA	0.25	2.45	9.8	1.38	62.42	45.23	1.4	13.91	9.94	protein_coding
AAEL006619-RC	0.25	2.53	10.12	0.49	6.71	13.69	0.65	6.45	9.92	protein_coding
AAEL018334-RE	0.25	7.69	30.76	3.34	39.47	11.82	2.04	20.23	9.92	protein_coding
AAEL010508-RE	0.62	4.98	8.03	1.38	6.64	4.81	0.65	6.45	9.92	vacuolar protein sorting-associated protein (vps13)protein_coding
AAEL008764-RB	0.12	0.87	7.25	1.38	4.21	3.05	0.65	6.45	9.92	cuticle protein, putativeprotein_coding
AAEL000433-RB	0.25	3.41	13.64	0.2	6.18	30.9	0.43	4.26	9.91	glypicanprotein_coding
AAEL002879-RN	0.99	8.12	8.2	0.88	17.69	20.1	2.37	23.49	9.91	heterogeneous nuclear ribonucleoprotein rprotein_coding
AAEL019776-RL	0.25	3.84	15.36	0.1	1.97	19.7	0.43	4.26	9.91	protein_coding
AAEL019970-RF	0.12	1.83	15.25	0.29	3.68	12.69	0.43	4.26	9.91	protein_coding
AAEL003953-RL	0.37	3.93	10.62	0.39	4.6	11.79	0.43	4.26	9.91	map/microtubule affinity-regulating kinase 2,4protein_coding
AAEL019776-RM	0.12	1.66	13.83	0.29	2.83	9.76	0.43	4.26	9.91	protein_coding
AAEL018159-RC	1.11	28.48	25.66	14.55	93.8	6.45	5.49	54.43	9.91	protein_coding
AAEL004591-RC	0.12	0.87	7.25	1.18	7.04	5.97	0.43	4.26	9.91	protein_coding
AAEL007619-RC	0.62	4.11	6.63	2.95	16.58	5.62	1.51	14.97	9.91	TOLL5A: Toll-like receptorprotein_coding
AAEL017374-RA	0.12	0.35	2.92	0.39	2.1	5.38	0.43	4.26	9.91	GPRMTH3: GPCR Methuselah Familyprotein_coding
[truncated: 28,489 more rows]
