# Supplementary material for: Transcriptomic, proteomic and ultrastructural studies on salinity-tolerant Aedes aegypti in the context of rising sea levels and arboviral disease epidemiology
Source: BMC Genomics. 2021 Apr 9;22:253. doi: 10.1186/s12864-021-07564-8 (PMC8034070; doi:10.1186/s12864-021-07564-8)
Supplement: Supplementary file 2 — Additional file 2. Transcripts with FC > 100 or ≤ 0.01 in RNA-seq analysis. This table shows all the transcripts with FC > 100 or ≤ 0.01 in gut, anal papilla and carcass in BW and FW Ae. aegypti arranged in descending order of FC in each structure. [file 12864_2021_7564_MOESM2_ESM.xlsx]

## Sheet: Transcripts with large FCs
A	B	C	D	E	F	G	H	I	J	K	L	M
ADDITIONAL FILE S2 - TRANSCRIPTS WITH FC >100 OR ≤0.01 IN RNA-SEQ ANALYSIS
Rest of Carcass (C) with FC>100
VectorBase ID	G FW	G BW	FC G	AP FW	AP BW	FC AP	C FW	C BW	FC C	VectorBase Description	Protein in Cuticle
AAEL026726-RA	10.16	1.92	0.19	30.76	9.54	0.31	0.11	613.54	5577.64	CPX	-	*
AAEL020618-RA	3.96	3.58	0.9	27.32	8.29	0.3	0.11	400.96	3645.09	CPX	-	*
AAEL005656-RB	0.12	0.09	0.75	0.1	0.39	3.9	0.11	264.35	2403.18	myosin heavy chain, cytoplasmic/smooth muscle	-
AAEL027804-RA	0.74	42.46	57.38	1.28	247.97	193.73	0.11	258.77	2352.45	pseudogene - homology to AAEL004751 producing a CPR RR-2	-
AAEL005656-RA	0.12	0.17	1.42	0.1	0.46	4.6	0.11	256.5	2331.82	myosin heavy chain, cytoplasmic/smooth muscle	-
AAEL004751-RA	0.5	59.06	118.12	1.38	192.53	139.51	0.11	246.66	2242.36	CPR RR-2 family	-
AAEL004745-RA	2.6	134.62	51.78	3.05	431.36	141.43	0.32	566.97	1771.78	CPR RR-2 family	-
AAEL020011-RA	1.98	0.09	0.05	11.6	0.86	0.07	0.11	188.04	1709.45	CPR RR-2 family	BW&FW	**
AAEL004758-RA	5.33	30.84	5.79	0.69	112.74	163.39	0.11	177.52	1613.82	CPR RR-2 family	-
AAEL020011-RB	0.87	0.09	0.1	11.6	0.92	0.08	0.11	157.03	1427.55	CPR RR-2 family	BW&FW	**
AAEL009807-RA	6.44	0.09	0.01	9.04	1.18	0.13	0.11	151.71	1379.18	CPR RR-2 family	BW&FW	**
AAEL013031-RB	0.12	0.09	0.75	0.79	1.32	1.67	0.11	130.21	1183.73	CPR RR-2 family	-
AAEL027405-RA	2.85	39.66	13.92	6.39	1.51	0.24	0.11	120.03	1091.18	vitelline membrane protein Vm26Ab-like	-
AAEL019994-RA	0.62	24.81	40.02	0.98	93.73	95.64	0.11	91.36	830.55	CPR RR-2 family	BW&FW
AAEL003272-RA	3.1	0.09	0.03	0.79	0.2	0.25	0.11	85.43	776.64	CPR RR-1 family	BW	**
AAEL009801-RB	25.27	2.62	0.1	46.59	23.22	0.5	2.15	1522.22	708.01	CPR RR-2 family	BW&FW
AAEL020117-RA	1.49	0.26	0.17	1.97	0.13	0.07	0.11	70.46	640.55	uncharacterised protein	-	*
AAEL027675-RA	0.87	0.17	0.2	0.1	16.18	161.8	0.11	68.73	624.82	uncharacterised protein	-	*
AAEL004746-RA	4.58	203.73	44.48	2.36	634.6	268.9	1.18	699.51	592.81	CPR RR-2 family	-
AAEL004590-RA	0.12	0.09	0.75	0.1	0.26	2.6	0.11	64.61	587.36	uncharacterised protein	-	*
AAEL019993-RA	2.35	53.81	22.9	1.38	190.88	138.32	0.32	185.64	580.13	CPR RR-2 family	-
AAEL004275-RA	0.25	0.09	0.36	0.1	0.13	1.3	0.11	59.09	537.18	Osiris protein 8 in Agam	-
AAEL017542-RB	0.74	46.56	62.92	4.32	0.79	0.18	0.22	94.75	430.68	CPX	BW
AAEL020856-RA	3.1	3.06	0.99	1.38	0.2	0.14	0.11	43.25	393.18	uncharacterised protein	-
AAEL004769-RA	1.61	5.33	3.31	1.08	38.87	35.99	0.54	196.22	363.37	CPR RR-2 family	-
AAEL009784-RA	14	7.34	0.52	69.69	21.9	0.31	4.63	1626.12	351.21	CPR RR-2 family	BW&FW	*
AAEL007542-RA	0.12	0.26	2.17	0.39	1.12	2.87	0.11	36.93	335.73	glutamate decarboxylase	-
AAEL004749-RA	2.11	39.92	18.92	0.49	97.35	198.67	0.32	101.4	316.88	CPR RR-2 family	-
AAEL026689-RA	0.12	0.35	2.92	0.1	0.53	5.3	0.22	55.56	252.55	lncRNA	-	*
AAEL007465-RB	0.12	1.31	10.92	0.29	15.79	54.45	0.11	25.55	232.27	Possible smooth muscle protein	-
AAEL013829-RA	0.99	0.35	0.35	0.2	0.66	3.3	0.54	121.5	225	CPR RR-2 family	-
AAEL009790-RA	0.12	0.09	0.75	2.65	0.07	0.03	0.11	24.49	222.64	CPR RR-2 family	BW&FW	**
AAEL007465-RD	0.12	1.66	13.83	0.1	14.8	148	0.11	24.42	222	Possible smooth muscle protein	-
AAEL007465-RC	0.12	2.1	17.5	0.1	15.52	155.2	0.11	23.49	213.55	Possible smooth muscle protein	-
AAEL004776-RA	1.86	28.83	15.5	0.98	131.81	134.5	0.97	203.01	209.29	CPR RR-2 family	-
AAEL020127-RA	0.12	0.09	0.75	0.39	0.2	0.51	0.11	23.02	209.27	glucose dehyrogenase	-	*
AAEL004762-RA	0.74	29.79	40.26	0.49	36.44	74.37	0.11	22.16	201.45	CPR RR-2 family	BW&FW
AAEL001951-RA	0.87	1.22	1.4	2.56	2.7	1.05	0.86	163.22	189.79	cytoplasmic actin	-
AAEL004780-RA	10.16	22.54	2.22	10.81	163.19	15.1	5.16	958.41	185.74	CPR RR-2 family	BW&FW
AAEL004770-RB	1.24	211.67	170.7	0.39	542.71	1391.56	0.86	158.36	184.14	CPR RR-2 family	-
AAEL024662-RA	0.12	8.3	69.17	0.2	0.13	0.65	0.11	19.83	180.27	CPX	-
AAEL011642-RB	2.23	0.09	0.04	1.67	0.59	0.35	1.29	231.62	179.55	CPR RR-2	-	**
AAEL014768-RC	0.12	6.12	51	0.29	16.71	57.62	0.11	19.3	175.45	glutamate synthase	-
AAEL021701-RA	0.5	1.57	3.14	0.59	0.07	0.12	0.11	19.23	174.82	CPX	-
AAEL009723-RB	0.12	3.23	26.92	0.39	17.76	45.54	0.11	18.76	170.55	fibrinogen/fibronectin like protein	-
AAEL016992-RC	0.12	5.94	49.5	0.2	29.27	146.35	0.11	18.43	167.55	Laccase-like multicopper oxidase	-
AAEL008717-RB	0.25	148.34	593.36	3.44	542.85	157.81	1.4	231.02	165.01	golgin family	BW&FW
AAEL009790-RB	0.12	0.09	0.75	2.06	0.07	0.03	0.11	16.63	151.18	CPR RR-2 family	BW&FW	**
AAEL009790-RC	0.12	0.09	0.75	2.16	0.2	0.09	0.11	16.37	148.82	CPR RR-2 family	BW&FW	**
AAEL023335-RA	0.12	4.11	34.25	0.2	5.85	29.25	0.11	16.1	146.36	fem -1 homologue	-
AAEL015163-RA	27.87	6.29	0.23	53.86	22.63	0.42	12.05	1724.76	143.13	CPR RR-2 family	BW&FW	*
AAEL001710-RB	0.5	5.07	10.14	0.39	13.48	34.56	0.11	15.5	140.91	cytoskeletal protein	-
AAEL025080-RA	0.12	1.4	11.67	2.95	2.83	0.96	0.11	15.37	139.73	glycine-rich structural protein	-
AAEL008125-RA	0.87	4.89	5.62	0.79	8.22	10.41	0.86	119.04	138.42	fatty acyl-CoA reductase	-
AAEL004728-RA	0.12	0.26	2.17	0.1	0.13	1.3	0.11	15.17	137.91	homocysteine S-methyltransferase	-
AAEL023745-RA	0.12	4.72	39.33	0.1	20.13	201.3	0.22	30.14	137	notch homologue membrane protein	-
AAEL017293-RA	15.48	9.35	0.6	24.28	12.5	0.51	6.02	820.74	136.34	CPX	BW&FW	*
AAEL017987-RG	0.5	13.54	27.08	3.24	13.48	4.16	0.22	29.74	135.18	extensin-like protein	BW&FW
AAEL024567-RA	0.12	6.29	52.42	0.1	8.75	87.5	0.11	14.84	134.91	uncharacterised protein	-
AAEL026388-RA	0.99	7.08	7.15	1.08	2.83	2.62	0.11	14.11	128.27	CPX	BW&FW
AAEL010338-RA	0.12	0.09	0.75	0.1	0.07	0.7	0.11	13.97	127	uncharacterised extracellular protein	-	*
AAEL027162-RA	0.12	11.62	96.83	0.29	0.2	0.69	0.11	13.71	124.64	CPX	-
AAEL008767-RA	0.12	1.22	10.17	1.28	0.13	0.1	0.11	13.57	123.36	serine protease	-
AAEL000834-RC	0.12	3.06	25.5	0.1	1.58	15.8	0.11	12.84	116.73	monooxygenase	-
AAEL004987-RA	0.12	1.66	13.83	0.2	5.85	29.25	0.11	12.64	114.91	haemolymph juvenile hormone binding protein	-
AAEL019704-RA	0.12	3.67	30.58	0.2	6.45	32.25	0.11	12.58	114.36	frizzled 2 transmembrane receptor	-
AAEL002228-RA	0.12	1.14	9.5	0.29	2.17	7.48	0.11	12.38	112.55	fatty acid synthase	-
AAEL019977-RC	0.37	9.87	26.68	0.1	9.73	97.3	0.11	12.38	112.55	Rho guanyl nucleotide exchange factor	-
AAEL001951-RB	0.62	2.62	4.23	3.54	3.03	0.86	1.4	152.04	108.6	cytoplasmic actin	-
AAEL027975-RA	0.99	20.18	20.38	1.87	46.37	24.8	0.54	58.49	108.31	CPR RR-2 family	-
Rest of Carcass (C) with FC ≤ 0.01
ID	G FW	G BW	FC G	AP FW	AP BW	FC AP	C FW	C BW	FC C	Description	Protein in Cuticle
AAEL002026-RA	1.61	0.09	0.06	0.1	0.07	0.7	7.42	0.07	0.01	protein serine/threonine kinase	-
AAEL003712-RA	560.46	97.67	0.17	14.94	2.24	0.15	374.72	3.33	0.01	C-Type Lysozyme	-
AAEL005682-RA	0.12	0.61	5.08	0.1	0.07	0.7	18.5	0.13	0.01	protein serine/threonine kinase	-	*
AAEL018684-RA	6.44	1.14	0.18	7.27	0.72	0.1	11.3	0.13	0.01	NADH dehydrogenase subunit 6	-
AAEL027142-RA	3.96	0.52	0.13	3.44	0.13	0.04	7.53	0.07	0.01	lncRNA	-
Anal Papilla (AP) with FC >100
ID	G FW	G BW	FC G	AP FW	AP BW	FC AP	C FW	C BW	FC C	Description	Protein in Cuticle
AAEL023487-RA	0.12	44.38	369.83	0.1	376.17	3761.7	2.26	103.53	45.81	CPR RR-2 family	-
AAEL004770-RB	1.24	211.67	170.7	0.39	542.71	1391.56	0.86	158.36	184.14	CPR RR-2 family	-
AAEL004782-RB	0.12	15.11	125.92	0.1	68.74	687.4	5.59	11.91	2.13	CPR RR-2 family	-
AAEL004747-RA	0.12	7.34	61.17	0.1	63.87	638.7	1.4	9.78	6.99	CPR RR-2 family	-
AAEL004759-RA	0.12	28.57	238.08	0.2	114.45	572.25	3.01	13.31	4.42	CPR RR-2 family	-
AAEL004772-RA	0.25	58.27	233.08	0.39	202.72	519.79	7.42	35.07	4.73	CPR RR-2 family	-
AAEL025577-RA	0.12	0.26	2.17	0.1	32.1	321	0.11	0.07	0.64	CPR RR-2 family	-	*
AAEL004771-RA	0.12	13.98	116.5	0.2	62.75	313.75	3.55	15.3	4.31	CPR RR-2 family	-
AAEL004746-RA	4.58	203.73	44.48	2.36	634.6	268.9	1.18	699.51	592.81	CPR RR-2 family	-
AAEL027261-RC	0.25	5.42	21.68	0.49	114.71	234.1	2.26	31.27	13.84	mucin/peritrophin homologue	BW&FW
AAEL002955-RA	2.23	23.85	10.7	0.1	20.65	206.5	1.61	25.62	15.91	osiris protein	-
AAEL023745-RA	0.12	4.72	39.33	0.1	20.13	201.3	0.22	30.14	137	notch homologue membrane protein	-
AAEL004749-RA	2.11	39.92	18.92	0.49	97.35	198.67	0.32	101.4	316.88	CPR RR-2 family	-
AAEL027804-RA	0.74	42.46	57.38	1.28	247.97	193.73	0.11	258.77	2352.45	pseudogene	-
AAEL013793-RB	0.5	65.61	131.22	0.39	71.7	183.85	6.46	95.88	14.84	CP TWDL family	BW&FW
AAEL022746-RA	0.12	7.51	62.58	0.39	70.77	181.46	0.11	0.73	6.64	uncharacterised protein	-
AAEL002955-RB	3.22	15.81	4.91	0.1	17.56	175.6	0.86	22.96	26.7	osiris protein	-
AAEL004758-RA	5.33	30.84	5.79	0.69	112.74	163.39	0.11	177.52	1613.82	CPR RR-2 family	-
AAEL027675-RA	0.87	0.17	0.2	0.1	16.18	161.8	0.11	68.73	624.82	uncharacterised protein	-
AAEL008717-RB	0.25	148.34	593.36	3.44	542.85	157.81	1.4	231.02	165.01	golgin family	BW&FW
AAEL007465-RC	0.12	2.1	17.5	0.1	15.52	155.2	0.11	23.49	213.55	smooth muscle protein	-
AAEL021404-RA	0.12	0.44	3.67	0.1	15.39	153.9	0.11	6.45	58.64	uncharacterised protein	-
AAEL007531-RB	0.12	3.23	26.92	0.1	15.26	152.6	0.22	9.51	43.23	uncharacterised protein	BW&FW
AAEL007465-RD	0.12	1.66	13.83	0.1	14.8	148	0.11	24.42	222	smooth muscle protein	-
AAEL016992-RC	0.12	5.94	49.5	0.2	29.27	146.35	0.11	18.43	167.55	laccase like multi copper oxidase	-
AAEL019416-RA	0.62	6.03	9.73	0.1	14.54	145.4	1.72	24.35	14.16	Zn finger transcription regulator	-
AAEL024147-RD	0.12	3.93	32.75	0.2	29.07	145.35	0.43	15.64	36.37	Very long chain FA elongase	-
AAEL003387-RB	0.12	0.96	8	0.1	14.21	142.1	0.32	6.65	20.78	cationic amino acid transporter	-
AAEL004745-RA	2.6	134.62	51.78	3.05	431.36	141.43	0.32	566.97	1771.78	CPR RR-2 family	-
AAEL025226-RC	0.25	9.09	36.36	0.1	14.01	140.1	0.32	12.04	37.63	possible RING finger & LON protease	-
AAEL004751-RA	0.5	59.06	118.12	1.38	192.53	139.51	0.11	246.66	2242.36	CPR RR-2 family	-
AAEL019993-RA	2.35	53.81	22.9	1.38	190.88	138.32	0.32	185.64	580.13	CPR RR-2 family	-
AAEL004776-RA	1.86	28.83	15.5	0.98	131.81	134.5	0.97	203.01	209.29	CPR RR-2 family	-
AAEL024627-RA	0.12	1.75	14.58	0.1	13.22	132.2	0.11	2.2	20	uncharacterised protein	-
AAEL006460-RA	0.37	6.12	16.54	0.1	13.16	131.6	0.65	12.31	18.94	par-6 cell polarity regulatory protein	-
AAEL009171-RC	0.12	6.29	52.42	0.1	13.09	130.9	0.22	12.91	58.68	CREB regulatory factor	-
AAEL001675-RB	0.12	14.33	119.42	0.29	37.69	129.97	0.75	38.99	51.99	Clip-Domain Serine Protease	BW&FW
AAEL027037-RB	0.12	0.79	6.58	0.1	12.96	129.6	0.75	4.26	5.68	likely serine protease	-
AAEL004307-RD	0.12	3.67	30.58	0.1	12.89	128.9	0.22	3.66	16.64	Nmyc downstream regulator	-
AAEL005276-RA	0.25	18.17	72.68	0.1	12.69	126.9	0.65	14.84	22.83	target of myb1 - membrane trafficking	-
AAEL024147-RA	0.12	3.14	26.17	0.2	25.13	125.65	0.43	11.84	27.53	Very long chain FA elongase	-
AAEL013152-RA	0.12	19.57	163.08	1.97	247.51	125.64	0.11	0.67	6.09	extensin like structural protein	-
AAEL020026-RA	0.12	3.49	29.08	0.1	12.23	122.3	0.22	5.86	26.64	carboxypeptidase	-
AAEL018320-RB	0.12	2.88	24	0.1	12.1	121	0.22	10.25	46.59	possible mucin/adhesin	-
AAEL013792-RB	0.99	213.86	216.02	8.55	1021.23	119.44	12.7	438.88	34.56	CP TWDL family	-
AAEL028247-RA	0.12	0.61	5.08	0.1	11.77	117.7	0.43	1.33	3.09	uncharacterised protein	-
AAEL018320-RA	0.12	1.92	16	0.1	11.71	117.1	0.11	9.58	87.09	possible mucin/adhesin	-
AAEL017025-RB	0.12	47.44	395.33	0.49	57.29	116.92	3.66	62.94	17.2	CP CPLCP family	-
AAEL025806-RB	0.25	19.22	76.88	0.1	11.58	115.8	1.18	26.62	22.56	resilin	-
AAEL014357-RH	0.12	1.22	10.17	0.1	11.31	113.1	0.43	3.53	8.21	C type lectin	-
AAEL025806-RC	0.12	18.61	155.08	0.1	10.98	109.8	1.29	26.75	20.74	resilin	-
AAEL010050-RA	0.37	2.27	6.14	0.1	10.92	109.2	1.51	11.51	7.62	uncharacterised protein	-
AAEL006122-RB	0.12	27.17	226.42	1.38	149.05	108.01	3.34	138.33	41.42	dusky-like protein/cuticulin	BW&FW
AAEL018320-RD	0.12	2.1	17.5	0.1	10.79	107.9	0.22	10.05	45.68	possible mucin/adhesin	-
AAEL007579-RA	0.12	2.71	22.58	0.49	52.49	107.12	1.51	13.04	8.64	uncharacterised protein	-
AAEL014357-RF	0.12	0.87	7.25	0.1	10.66	106.6	0.22	4.72	21.45	C type lectin	-
AAEL010513-RC	0.87	32.67	37.55	0.29	30.39	104.79	0.75	35.27	47.03	bHLH transcription factor	-
AAEL013793-RA	0.74	81.59	110.26	0.88	91.56	104.05	5.38	111.25	20.68	CP TWDL family	BW&FW
AAEL014357-RC	0.12	1.05	8.75	0.1	10.39	103.9	0.11	4.66	42.36	C type lectin	-
AAEL014357-RE	0.12	0.61	5.08	0.1	10.33	103.3	0.22	3.13	14.23	C type lectin	-
AAEL020002-RC	0.37	4.02	10.86	0.1	10.33	103.3	0.54	14.64	27.11	speckle-type transcription regulator	-
Anal Papilla (AP) FC ≤0.01
ID	G FW	G BW	FC G	AP FW	AP BW	FC AP	C FW	C BW	FC C	Description	Protein in Cuticle
AAEL003060-RA	5.7	0.44	0.08	14.74	0.07	0	16.14	0.27	0.02	chymotrypsin	-
AAEL009783-RA	0.25	0.09	0.36	9.44	0.13	0.01	1.29	2.66	2.06	CPR RR-2 family	-
AAEL023751-RA	5.08	0.09	0.02	5.11	0.07	0.01	9.58	1.33	0.14	lncRNA	-
AAEL026592-RA	0.74	6.64	8.97	8.55	0.07	0.01	0.11	0.8	7.27	lncRNA	-	*
Gut (G) FC>100
ID	G FW	G BW	FC G	AP FW	AP BW	FC AP	C FW	C BW	FC C	Description	Protein in Cuticle
AAEL020059-RA	0.12	93.13	776.08	0.98	1.84	1.88	0.22	0.86	3.91	Uncharacterised protein	BW&FW
AAEL008717-RB	0.25	148.34	593.36	3.44	542.85	157.81	1.4	231.02	165.01	golgin family	BW&FW
AAEL001063-RA	0.12	69.71	580.92	0.39	0.07	0.18	0.32	0.2	0.63	Uncharacterised protein	BW&FW	*
AAEL027056-RA	0.12	47.7	397.5	0.39	32.82	84.15	0.54	9.78	18.11	CP CPLCP family	-
AAEL021995-RA	0.74	293.18	396.19	16.22	733.6	45.23	14.31	375.94	26.27	CP CPLCP family	BW&FW
AAEL017025-RB	0.12	47.44	395.33	0.49	57.29	116.92	3.66	62.94	17.2	CP CPLCP family	BW&FW
AAEL023487-RA	0.12	44.38	369.83	0.1	376.17	3761.7	2.26	103.53	45.81	CP CPLCP family	-
AAEL001237-RB	0.12	43.33	361.08	1.57	33.15	21.11	2.58	11.84	4.59	CP CPLCP family	-
AAEL026421-RA	0.12	39.4	328.33	1.67	11.18	6.69	2.47	7.25	2.94	CP CPLCP family	-
AAEL006975-RB	0.25	65.35	261.4	0.2	3.35	16.75	34.43	29.54	0.86	cytosol leucine aminopeptidase	-
AAEL004759-RA	0.12	28.57	238.08	0.2	114.45	572.25	3.01	13.31	4.42	CPR RR-2 family	-
AAEL004772-RA	0.25	58.27	233.08	0.39	202.72	519.79	7.42	35.07	4.73	CPR RR-2 family	-
AAEL006122-RB	0.12	27.17	226.42	1.38	149.05	108.01	3.34	138.33	41.42	dusky-like/cuticulin	BW&FW
AAEL016992-RB	0.12	26.03	216.92	7.08	152.8	21.58	5.59	81.24	14.53	multicopper oxidase	-
AAEL013792-RB	0.99	213.86	216.02	8.55	1021.23	119.44	12.7	438.88	34.56	CP TWDL family	-
AAEL019894-RA	0.25	51.28	205.12	0.98	3.68	3.76	29.59	31.27	1.06	Tubulin	BW&FW
AAEL009001-RA	0.87	173.32	199.22	4.03	8.81	2.19	1.29	1.4	1.09	CPR RR-1 family	BW
AAEL012648-RA	0.37	69.54	187.95	3.93	13.81	3.51	0.11	0.27	2.45	chitin binding protein	BW
AAEL005316-RA	0.12	22.45	187.08	3.44	20.26	5.89	3.12	18.96	6.08	uncharacterised membrane protein	-
AAEL003308-RB	0.25	45.6	182.4	0.49	1.91	3.9	31.42	19.43	0.62	serine protease	-
AAEL009484-RD	1.11	200.58	180.7	5.8	150.49	25.95	22.49	164.68	7.32	CP TWDL family	BW&FW
AAEL027789-RA	0.12	21.58	179.83	0.1	0.07	0.7	0.32	0.13	0.41	lncRNA	-	*
AAEL027439-RA	1.86	318.6	171.29	23.29	829.83	35.63	19.8	448.73	22.66	CP CPLCP family	BW&FW
AAEL004770-RB	1.24	211.67	170.7	0.39	542.71	1391.56	0.86	158.36	184.14	CPR RR-2 family	-
AAEL017987-RE	0.12	20.36	169.67	2.95	17.56	5.95	0.97	33.27	34.3	extensin-like protein	BW&FW
AAEL014977-RB	0.12	19.92	166	55.73	81.82	1.47	21.52	39.86	1.85	extensin-like protein	-
AAEL014624-RB	0.5	81.59	163.18	14.45	167.93	11.62	26.14	167.28	6.4	uncharacterised protein	-
AAEL013152-RA	0.12	19.57	163.08	1.97	247.51	125.64	0.11	0.67	6.09	extensin-like protein	-
AAEL025806-RC	0.12	18.61	155.08	0.1	10.98	109.8	1.29	26.75	20.74	resilin	-
AAEL001553-RA	0.37	56.96	153.95	27.23	332.56	12.21	9.25	108.26	11.7	CP CPAP family	-
AAEL010552-RB	0.12	18.26	152.17	0.79	9.93	12.57	3.87	9.05	2.34	Titin	-
AAEL009484-RC	1.49	225.39	151.27	6.39	168.85	26.42	21.73	192.43	8.86	CP TWDL family	BW&FW
AAEL021367-RC	0.12	18.08	150.67	3.44	54.2	15.76	2.26	23.62	10.45	CPR RR-2 family	-
AAEL003112-RA	0.25	36.78	147.12	16.02	269.81	16.84	5.38	123.76	23	CPR RR-2 family	-
AAEL026396-RA	0.12	16.07	133.92	0.39	0.07	0.18	0.11	5.92	53.82	Uncharacterised protein	-
AAEL013793-RB	0.5	65.61	131.22	0.39	71.7	183.85	6.46	95.88	14.84	CP TWDL family	BW&FW
AAEL001675-RD	0.12	15.46	128.83	0.39	34.93	89.56	1.29	40.45	31.36	Serine Protease	BW&FW
AAEL004782-RB	0.12	15.11	125.92	0.1	68.74	687.4	5.59	11.91	2.13	CPR RR-2 family	-
AAEL023987-RA	0.87	106.75	122.7	0.69	5.06	7.33	69.61	65.74	0.94	Aminopeptidase	-
AAEL001675-RB	0.12	14.33	119.42	0.29	37.69	129.97	0.75	38.99	51.99	Serine Protease	BW&FW
AAEL004751-RA	0.5	59.06	118.12	1.38	192.53	139.51	0.11	246.66	2242.36	CPR RR-2 family	BW&FW
AAEL004771-RA	0.12	13.98	116.5	0.2	62.75	313.75	3.55	15.3	4.31	CPR RR-2 family	-
AAEL026094-RC	0.12	13.63	113.58	1.77	19.14	10.81	3.01	21.23	7.05	transcription regulator	-
AAEL026094-RD	0.12	13.63	113.58	2.36	19.21	8.14	3.01	21.89	7.27	transcription regulator	-
AAEL000637-RB	0.12	13.28	110.67	0.2	0.07	0.35	3.44	7.72	2.24	uncharacterised structural protein	-
AAEL004870-RA	0.12	13.28	110.67	3.44	39.27	11.42	1.61	24.62	15.29	cytochrome P450	-
AAEL013793-RA	0.74	81.59	110.26	0.88	91.56	104.05	5.38	111.25	20.68	CP TWDL family	BW&FW
AAEL001675-RE	0.12	13.1	109.17	0.69	28.35	41.09	1.08	31.21	28.9	Serine Protease	BW&FW
AAEL001675-RC	0.12	13.02	108.5	0.69	31.64	45.86	0.86	34.07	39.62	Serine Protease	BW&FW
AAEL025106-RA	2.35	245.4	104.43	6	2.43	0.41	4.41	5.86	1.33	CPR RR-1 family	BW&FW	*
AAEL004341-RA	0.37	38.09	102.95	3.05	59.92	19.65	10.97	53.9	4.91	esterase	-
AAEL013148-RB	0.12	12.32	102.67	10.81	150.69	13.94	0.11	0.13	1.18	Uncharacterised protein	-
AAEL009070-RD	0.12	12.14	101.17	0.79	19.67	24.9	1.29	30.47	23.62	RNA binding protein	-
AAEL025155-RA	1.73	173.5	100.29	11.01	289.41	26.29	18.83	225.63	11.98	CP CPLCP family	BW&FW
Gut (G) ≤0.01
ID	G FW	G BW	FC G	AP FW	AP BW	FC AP	C FW	C BW	FC C	Description	Protein in Cuticle
AAEL001988-RA	57.84	0.17	0	4.32	2.63	0.61	11.73	0.93	0.08	serine/threonine kinase	-
AAEL001993-RA	17.09	0.09	0.01	4.82	2.04	0.42	1812.77	223.97	0.12	serine/threonine kinase	-
AAEL001995-RA	7.93	0.09	0.01	3.15	1.71	0.54	400.11	96.88	0.24	serine/threonine kinase	-
AAEL002001-RA	12.51	0.09	0.01	0.49	0.2	0.41	8.28	0.6	0.07	serine/threonine kinase	-
AAEL002001-RB	15.11	0.09	0.01	0.29	0.2	0.69	7.21	0.8	0.11	serine/threonine kinase	-
AAEL002007-RA	259.11	0.52	0	3.64	0.99	0.27	75.63	5.46	0.07	serine/threonine kinase	-
AAEL002017-RB	100.2	0.09	0	0.49	0.39	0.8	22.81	3.13	0.14	serine/threonine kinase	-
AAEL002617-RA	73.08	0.79	0.01	128.76	46.17	0.36	766.65	66.4	0.09	odorant binding protein	-
AAEL005691-RA	33.81	0.09	0	17.4	2.96	0.17	1888.29	484.73	0.26	serine/threonine kinase	BW&FW
AAEL005711-RA	21.3	0.09	0	5.8	1.32	0.23	1366.23	219.71	0.16	serine/threonine kinase	-
AAEL006484-RA	22.42	0.17	0.01	3.73	1.32	0.35	234.97	115.04	0.49	G protein coupled receptor opsin like	-
AAEL007741-RA	27.74	0.09	0	0.79	0.33	0.42	13.13	0.8	0.06	sterol desaturase	-
AAEL009807-RA	6.44	0.09	0.01	9.04	1.18	0.13	0.11	151.71	1379.18	CPR RR-2 family	BW&FW	**
AAEL024685-RA	24.4	0.17	0.01	2.56	1.12	0.44	240.78	119.77	0.5	G protein coupled receptor opsin like	-
AAEL025590-RA	69.98	0.79	0.01	1.47	0.46	0.31	98.01	6.12	0.06	Metalloendopeptidase	-
AAEL029015-RA	22.67	0.09	0	1.28	0.13	0.1	106.19	27.61	0.26	uncharacterized protein	-
Legend for Table S2
AP - anal papillae; BW - brackish water; C - rest of carcass; FC - fold change in rpms BW/FW; FW - freshwater; G - gut
Column A - VectorBase ID of gene & transcript from VectorBase genome assembly AaegL5 (www.vectorbase.org).
Multiple transcripts from the same gene are highlighted in different colours
Columns B,C,E,F,H,I show gene expression in reads per million mapped transcripts (rpm)
Columns D, G & J show fold change (FC) of expression in BW compared to FW
Column L - detection of protein in shed BW and/or FW L4 cuticles in all 3 technical replicates of a biological replicate
Column M - * highlights striking differences in FCs between structures; ** shows striking differences in FCs where FC ≤0.1 in one structure
