# Supplementary material for: Transcriptomic, proteomic and ultrastructural studies on salinity-tolerant Aedes aegypti in the context of rising sea levels and arboviral disease epidemiology
Source: BMC Genomics. 2021 Apr 9;22:253. doi: 10.1186/s12864-021-07564-8 (PMC8034070; doi:10.1186/s12864-021-07564-8)
Supplement: Supplementary file 3 — Additional file 3. Cuticle proteins in shed L4 cuticles. This table shows A. numbers of proteins identified in shed BW and FW L4 cuticles; B. cuticle protein families identified in shed L4 cuticles; C. details of the different cuticle proteins identified in shed BW L4 cuticles with their corresponding transcriptomic data, i.e. rpm and FCs in gut, anal papilla and carcass; D. gene identity of all cuticle proteins identified in BW and FW shed cuticles by proteomics. [file 12864_2021_7564_MOESM3_ESM.xlsx]

## Sheet: Cuticle Proteomics Summary
ADDITIONAL FILE S3 - CUTICLE PROTEINS IN SHED L4 CUTICLE
A. Numbers of proteins identified in three technical replicates
	Numbers of Proteins
	Total in BW & FW cuticles	Only in BW cuticles	Only in FW cuticles
All Proteins	607	266	23
Cuticle Proteins (CPs)	103	21	0
B. Cuticle proteins identified in proteomic analysis
CP Family	No. of CPs identified in cuticles	No. of CPs only in BW cuticles
CPAP1	4	1
CPAP3	5	0
CPCFC	1	0
CPF	2	0
CPLCA	3	0
CPLCG	10	3
CPLCW	7	0
RR-1	33	10
RR-2	32	7
TWDL	6	0
Total	103	21
C. Details of BW Cuticle-Specific Proteins
	VectorBase Gene ID	CP Family	rpm	FC
**	AAEL005622	CPAP1	<95	x22G; x5AP; x11C
*	AAEL002211	CPCLG	<460	x0.2G;x0.1AP,x0.2C
**	AAEL002233	CPLCG	<8	x1G; x0.03AP; x36C
	AAEL002243	CPLCG	<17	x1G; x0.1AP;x1C
**	AAEL003049	RR-1	<997	x3G;x0.5AP;x28C
	AAEL003239	RR-1	<1184	x1G; x1AP; x1C
	AAEL003266	RR-1	<77	x2G;x2AP;x1C
**	AAEL003272	RR-1	<86	x0.03G;x0.3AP;x777C
	AAEL004921	RR-1	<778	x3G; x0.2AP; x1C
*	AAEL008290	RR-1	<34	x0.3G; x0.1AP; x0.2C
**	AAEL014416	RR-1	<4/<3	x26G; x1AP; x4C/x21G;x1AP;x1C
	AAEL024556	RR-1	<120	x1G;x0.2AP;x5C
**	AAEL024660	RR-1	<39	x37G; x6AP; x39C
*	AAEL025945	RR-1	<686	x0.6G;x0.6AP;x0.6C
	AAEL000419	RR-2	<99/<113	x1G; x1AP; x1C/x1G; x1AP; x1C
**	AAEL002110	RR-2	<67	x6G; x36AP; x1C
	AAEL004742	RR-2	<4	x1G;x4AP;x1C
	AAEL008193	RR-2	<182	x2G; x2AP; x1C
**	AAEL009001	RR-2	<174	x199G; x2AP; x1C
**	AAEL009009	RR-2	<5	x15G; x9AP; x1C
	AAEL011459	RR-2	<2/<5/<3	x5G; x3AP; x4C/x4G;x8AP;x3C/x3G;x3AP;x2C
Legend
AP-anal papilla; BW-brackish water; BR-biological replicate; C- rest of carcass;
CP-cuticle protein; FC -fold change; FW-fresh water; G-gut; rpm-reads per million mapped transcripts
Column A - * highlights cuticle proteins where FC in all three tissues are <1; ** highlights > x10 increase in FC in any BW tissue
Column B - IDs are from VectorBase genome assembly AaegL5 (www.vectorbase.org) during proteomic or manual BLAST analysis
Column C - Cuticle protein families from the CutProtFam-Pred online (www.aias.biol.uoa.gr/CutProtFam-Pred)
Column D - Maximum rpm in any structure for different transcripts from same gene
Column E - FCs for each of the three tissues (G, AP, C) in the different transcripts where applicable. FC >10 are highlighted in red
D. All cuticle proteins identified in shed L4 cuticles of brackish and fresh water Ae. aegypti
VectorBase ID	CP Family
AAEL005622-PA	CPAP1
AAEL004903-PA	CPAP1
AAEL012013-PB	CPAP1
AAEL022716-PA	CPAP1
AAEL009585-PB	CPAP3
AAEL011897-PA	CPAP3
AAEL012245-PA	CPAP3
AAEL013766-PB	CPAP3
AAEL009580-PB	CPAP3
AAEL004292-PA	CPCFC
AAEL000890-PA	CPF
AAEL000896-PA	CPF
AAEL001677-PA	CPLCA
AAEL001683-PA	CPLCA
AAEL001704-PA	CPLCA
AAEL002233-PA	CPLCG
AAEL002243-PA	CPLCG
AAEL002191-PA	CPLCG
AAEL002211-PA	CPLCG
AAEL017232-PA	CPLCG
AAEL017402-PA	CPLCG
AAEL021930-PA	CPLCG
AAEL024249-PA	CPLCG
AAEL025172-PA	CPLCG
AAEL026288-PA	CPLCG
AAEL002189-PA	CPLCW
AAEL002208-PA	CPLCW
AAEL002245-PA	CPLCW
AAEL021730-PA	CPLCW
AAEL022045-PA	CPLCW
AAEL029006-PC	CPLCW
AAEL002239-PA	CPLCW
AAEL004921-PA	CPR_RR-1
AAEL003272-PA	CPR_RR-1
AAEL003049-PA	CPR_RR-1
AAEL003239-PA	CPR_RR-1
AAEL003266-PA	CPR_RR-1
AAEL008290-PA	CPR_RR-1
AAEL014416-PC	CPR_RR-1
AAEL024556-PA	CPR_RR-1
AAEL024660-PA	CPR_RR-1
AAEL025945-PA	CPR_RR-1
AAEL002449-PA	CPR_RR-1
AAEL002725-PA	CPR_RR-1
AAEL003216-PA	CPR_RR-1
AAEL003225-PA	CPR_RR-1
AAEL003242-PA	CPR_RR-1
AAEL003256-PA	CPR_RR-1
AAEL004951-PA	CPR_RR-1
AAEL007192-PA	CPR_RR-1
AAEL007194-PA	CPR_RR-1
AAEL008285-PA	CPR_RR-1
AAEL008289-PB	CPR_RR-1
AAEL008295-PA	CPR_RR-1
AAEL010134-PA	CPR_RR-1
AAEL011444-PA	CPR_RR-1
AAEL013512-PA	CPR_RR-1
AAEL013514-PA	CPR_RR-1
AAEL013517-PA	CPR_RR-1
AAEL013520-PA	CPR_RR-1
AAEL025106-PA	CPR_RR-1
AAEL029009-PC	CPR_RR-1
AAEL003231-PA	CPR_RR-1
AAEL003232-PB	CPR_RR-1
AAEL003274-PA	CPR_RR-1
AAEL000419-PB	CPR_RR-2
AAEL023763-PA	CPR_RR-2
AAEL004742-PA	CPR_RR-2
AAEL008193-PA	CPR_RR-2
AAEL009001-PA	CPR_RR-2
AAEL009009-PB	CPR_RR-2
AAEL011459-PC	CPR_RR-2
AAEL004762-PA	CPR_RR-2
AAEL004780-PA	CPR_RR-2
AAEL008764-PA	CPR_RR-2
AAEL008765-PB	CPR_RR-2
AAEL009784-PA	CPR_RR-2
AAEL009790-PA	CPR_RR-2
AAEL009791-PA	CPR_RR-2
AAEL009793-PA	CPR_RR-2
AAEL009796-PA	CPR_RR-2
AAEL009801-PB	CPR_RR-2
AAEL009807-PA	CPR_RR-2
AAEL011029-PA	CPR_RR-2
AAEL011032-PA	CPR_RR-2
AAEL011501-PA	CPR_RR-2
AAEL011504-PA	CPR_RR-2
AAEL015163-PA	CPR_RR-2
AAEL015363-PA	CPR_RR-2
AAEL019994-PA	CPR_RR-2
AAEL020010-PA	CPR_RR-2
AAEL020011-PB	CPR_RR-2
AAEL022261-PA	CPR_RR-2
AAEL022845-PA	CPR_RR-2
AAEL025555-PA	CPR_RR-2
AAEL028038-PA	CPR_RR-2
AAEL011458-PA	CPR_RR-2
AAEL009484-PD	TWDL
AAEL013793-PB	TWDL
AAEL014994-PB	TWDL
AAEL017015-PA	TWDL
AAEL025120-PA	TWDL
AAEL025723-PA	TWDL
