# Supplementary material for: Transcriptomic, proteomic and ultrastructural studies on salinity-tolerant Aedes aegypti in the context of rising sea levels and arboviral disease epidemiology
Source: BMC Genomics. 2021 Apr 9;22:253. doi: 10.1186/s12864-021-07564-8 (PMC8034070; doi:10.1186/s12864-021-07564-8)
Supplement: Supplementary file 4 — Additional file 4. RNA-seq analysis of specific non-cuticle proteins. This table summarizes transcriptomic and proteomic data for specific non-cuticle proteins that may have a role in salinity adaptation in Ae. aegypti L4, excluding those whose transcripts have large FC changes which are shown in Additional file S2. [file 12864_2021_7564_MOESM4_ESM.xlsx]

## Sheet: Sheet1
ADDITIONAL FILE S4 - RNASEQ AND PROTEOMIC DATA ON SPECIFIC NON-CUTICULAR PROTEINS
Gene ID	Transcript	Gut			Anal Papilla			Carcass			Protein in Shed Cuticle
		FW RPM	BW RPM	FC	FW RPM	BW RPM	FC	FW RPM	BW RPM	FC
Aquaporins
AQP1 AAEL024675	RA	56.73	84.65	1.49	42.85	81.1	1.89	20.55	21.23	1.03	-
	RB	57.72	87.97	1.52	39.41	82.09	2.08	24.21	25.02	1.03
AQP2 AAEL003550	RA	24.15	20.44	0.85	104.28	89.72	0.86	19.9	22.82	1.15	BW&FW
	RB	11.89	14.85	1.25	75.09	81.96	1.09	9.68	21.29	2.2
AQP3 AAEL004741	RA	0.12	1.14	9.5	0.2	2.3	11.5	1.4	7.39	5.28	-
AQP4 AAEL005001	RA	22.29	29.88	1.34	12.48	31.11	2.49	6.56	21.76	3.32	-
	RB	12.51	13.45	1.08	7.86	18.15	2.31	3.98	11.11	2.79
	RC	10.28	15.03	1.46	8.45	16.12	1.91	4.3	10.98	2.55
AQP5 AAEL005008	RD	26.26	50.84	1.94	102.02	126.49	1.24	68.75	68.47	1	-
	RE	46.69	77.49	1.66	169.84	205.88	1.21	121.68	113.71	0.93
	RF	26.51	57.48	2.17	103.69	145.96	1.41	70.58	72.13	1.02
AQP6 AAEL014255	RB	3.72	4.72	1.27	25.26	7.24	0.29	10.33	6.32	0.61	-
AQP? AAEL027762	RA	17.34	11.44	0.66	84.82	51.9	0.61	15.71	13.51	0.86	-
	RB	11.27	8.39	0.74	68.21	37.29	0.55	9.04	8.45	0.93
AQP? AAEL021132	RA	0.37	2.1	5.68	0.39	2.63	6.74	1.61	6.12	3.8	-
V-type H+ ATPase
ATPase subunit AAEL021342	RA	241.9	320.7	1.33	265.28	420.44	1.58	150.51	126.49	0.84	-
Proteolipid subunit AAEL000291	RA	3318.12	4354.89	1.31	3012.54	4137.84	1.37	2143	1870.64	0.87	BW&FW
Catalytic subunit A AAEL008787	RA	514.26	1251	2.43	870.05	1839.15	2.11	419.26	549.27	1.31	BW&FW
Na+/K+ ATPase
α subunit AAEL012062	multiple	2.1 - 5.2	13.8 - 19.0	3.4 - 6.9	13.4 - 26.1	61.0 - 93.9	3.7 - 5.4	2.0 - 4.7	19.9 - 27.8	4.7 - 11.9	BW&FW
β subunit AAEL010148	RA	131.79	330.92	2.51	152.15	366.24	2.41	133.19	137.13	1.03	BW&FW
Anion exchange protein
AAEL 001281	multiple	4.1 - 9.4	8.7 - 12.6	1.0 - 2.3	0.5 - 1.8	3.6 - 5.2	2.8 - 9.8	6.6 - 9.7	8.7 - 13.4	1.0 - 2.0	-	*
	RL	0.12	4.19	34.92	0.1	3.03	30.3	0.32	6.05	18.91
	RK	2.48	7.6	3.06	0.2	5.46	27.3	4.09	10.78	2.64		*
Na+/H+ antiporters
NHE1 AAEL011109	RB	3.84	2.97	0.77	111.26	61.17	0.55	3.12	2.79	0.89	-
	RC	4.83	4.02	0.83	113.33	72.68	0.64	2.9	2.33	0.8
	RD	4.46	3.93	0.88	111.36	60.05	0.54	3.87	2.53	0.65
NHE2 AAEL000137	RB	5.95	12.06	2.03	20.74	34.14	1.65	6.89	9.78	1.42	-
	RE	6.44	9.61	1.49	18.28	24.27	1.33	4.3	5.59	1.3
	RC	5.95	6.9	1.16	20.84	25.39	1.22	5.06	6.12	1.21
	RF	6.56	10.31	1.57	19.56	25.06	1.28	4.52	5.26	1.16
	RD	5.82	8.56	1.47	18.38	25.46	1.39	5.16	5.79	1.12
NHE3 AAEL001503	muliple	0.12	0.09 - 0.52	0.75 - 6.58	0.1 - 0.2	0.07 - 0.53	0.65 - 5.3	0.11	0.33 - 1.26	3 - 11.45	-
	RC	0.12	5.33	44.42	0.1	4.47	44.7	0.22	7.52	34.18
NH4+ transporters
AeAmt1 AAEL007377	RA	19.94	24.64	1.24	1269.2	548.7	0.43	15.28	5.39	0.35	-
AeAmt2 AAEL007373	RB	0.25	0.09	0.36	0.1	0.13	1.3	0.11	0.27	2.45	-
	RC	0.12	0.09	0.75	0.1	0.07	0.7	0.11	0.13	1.18
AeRh50.1 AAEL008046	RA	12.26	14.15	1.15	261.64	200.81	0.77	6.67	4.92	0.74	-
	RB	9.17	10.83	1.18	122.37	139.25	1.14	4.52	2.59	0.57
	RC	6.81	11.01	1.62	126.3	147.67	1.17	4.73	3.99	0.84
AeRh50.2 AAEL023409	RA	8.92	1.22	0.14	675.73	85.05	0.13	2.69	0.93	0.35	FW	*
ppk301 sodium channel
AAEL000582	RB	0.12	0.09	0.75	0.1	0.07	0.7	0.11	0.07	0.64	-
Cytochrome P450
CYP18A1 AAEL004870	RA	0.12	13.28	110.67	3.44	39.27	11.42	1.61	24.62	15.29	-	*
AgamCYP4G17 AAEL006824	RA	0.62	43.86	70.74	5.01	67.88	13.55	12.48	147.71	11.84	-	*
Allantoinase
AAEL 007653	RA	51.03	154.63	3.03	11.11	72.02	6.48	26.57	130.81	4.92	-
Chitin synthase
AAEL002718	RB	0.5	2.27	4.54	2.65	12.56	4.74	2.58	12.91	5	-
	RC	0.25	2.45	9.8	2.36	12.23	5.18	1.61	12.97	8.06	-
	RD	0.12	2.71	22.58	2.85	11.31	3.97	2.26	11.05	4.89	-
	RE	0.37	3.06	8.27	3.54	13.35	3.77	2.9	12.51	4.31	-
	RF	0.37	2.88	7.78	4.52	13.16	2.91	1.83	11.51	6.29	-
	RG	0.37	2.71	7.32	2.56	11.77	4.6	1.72	12.04	7	-
	RH	0.25	2.71	10.84	2.56	13.62	5.32	1.83	12.11	6.62	-
Chitinase
AAEL011496	RB	5.45	7.78	1.43	2.65	6.71	2.53	5.27	4.99	0.95	-
Signalling pathway proteins
MAP3K interacting protein AAEL022827	RA	9.66	11.71	1.21	16.22	16.05	0.99	9.9	14.04	1.42	-
tak1-binding protein AAEL014763	RA	2.11	2.1	1	2.95	3.68	1.25	1.4	3.13	2.24	-
MAP2K AAEL001622	RA	4.83	10.13	2.1	5.8	16.25	2.8	7.85	17.97	2.29	-
	RB	4.46	9.7	2.17	5.6	17.96	3.21	8.39	17.63	2.1	-
Jun kinase AAEL008622	RA	0.12	0.87	7.25	1.08	4.6	4.26	0.32	0.86	2.69	-
Jun AAEL003505	RA	5.2	25.16	4.84	13.76	69.2	5.03	10.22	24.29	2.38	-
	RB	5.57	29.53	5.3	14.74	80.51	5.46	10.44	25.28	2.42
Kras GTPase AAEL012071	RG	5.7	10.57	1.85	8.16	19.73	2.42	9.04	16.5	1.83	-
	RB	3.96	9.17	2.32	7.57	17.89	2.36	10.22	17.3	1.69
	RC	5.7	10.57	1.85	8.35	20	2.4	8.93	15.5	1.74
	RE	5.57	8.39	1.51	9.53	19.34	2.03	7.64	16.1	2.11
	RA	4.09	9.52	2.33	9.53	19.67	2.06	10.01	15.77	1.58
	RF	4.34	11.27	2.6	8.85	20.79	2.35	9.9	15.37	1.55
	RD	4.34	9.61	2.21	8.26	16.71	2.02	10.65	16.3	1.53
Rho GTPase AAEL002999	RA	0.12	2.53	21.08	0.39	4.8	12.31	1.08	5.79	5.36	-	*
	RB	0.37	3.14	8.49	0.39	5.33	13.67	1.08	6.12	5.67		*
	RC	0.12	2.27	18.92	0.59	4.67	7.92	0.65	6.79	10.45		*
Pou domain/drifter/cf-1a AAEL003560	RA	0.25	0.96	3.84	1.38	3.29	2.38	0.65	4.86	7.48	-
Ecdysone-induced proteins
AAEL000327	RB	0.12	0.35	2.92	0.2	0.99	4.95	0.54	2.33	4.31	-
	RC	0.12	0.09	0.75	0.1	0.39	3.9	0.43	2.33	5.42
AAEL002130	RA	4.95	18.52	3.74	2.56	58.87	23	9.14	30.47	3.33	-	*
	RB	3.96	8.65	2.18	1.57	49.79	31.71	6.13	15.24	2.49		*
	RC	2.72	6.2	2.28	2.85	62.95	22.09	6.67	15.57	2.33		*
AAEL007397	RA	0.12	2.8	23.33	0.29	9.27	31.97	1.08	17.7	16.39	-	*
	RC	0.62	4.8	7.74	0.49	8.42	17.18	1.72	20.16	11.72		*
	RD	0.74	3.67	4.96	0.59	8.81	14.93	0.75	21.09	28.12		*
	RE	0.5	3.41	6.82	0.29	8.02	27.66	0.97	18.43	19		*
Ecdysis-triggering hormone
AAEL001762	RB	0.99	5.68	5.74	5.41	11.31	2.09	3.23	5.99	1.85	-
Eclosion hormones
AAEL006722	RA	0.12	0.09	0.75	0.1	0.07	0.7	0.54	0.8	1.48	-
AAEL011229	RA	0.12	0.09	0.75	0.1	0.07	0.7	7.21	1.46	0.2
AAEL015552	RA	0.37	0.09	0.24	0.1	0.07	0.7	7.42	1	0.13
Legend for Table S4
AP-anal papilla; BW-brackish water; FC -fold change; FW-fresh water; RPM-reads per million mapped transcripts
Column A - VectorBase ID gene & description & from VectorBase genome assembly AaegL5 (www.vectorbase.org).
Column B - different transcripts from gene
Columns E, H & K - FC
Column C, D, F, G, I, J - gene expression in RPM for each transcript
Column L - detection or not of protein in shed BW and/or FW cuticles in at least 3 technical replicates of one biological replicate
Column M - * indicates striking changes in FC
